# Supplementary material for: Tetra­aqua­bis(isonicotinamide-κN 1)nickel(II) bis­(4-formyl­benzoate) dihydrate
Source: Acta Crystallogr Sect E Struct Rep Online. 2009 Aug 19;65(Pt 9):m1101–2. doi: 10.1107/S1600536809032279 (PMC2970033; doi:10.1107/S1600536809032279)
Supplement: Supplementary file 2 [file e-65-m1101-Isup2.hkl]

#
# h,k,l, Fc-squared, Fo-squared, sigma(Fo-squared) and status flag
#
data_I
_shelx_title ' se4 in P -1'
_shelx_refln_list_code          4
_shelx_F_calc_maximum      173.20
_exptl_crystal_F_000       369.93
_reflns_d_resolution_high  0.7452
 
loop_
 _symmetry_equiv_pos_as_xyz
 'x, y, z'
 '-x, -y, -z'
 
_cell_length_a     6.4338
_cell_length_b     6.9059
_cell_length_c    18.1649
_cell_angle_alpha  81.658
_cell_angle_beta   85.160
_cell_angle_gamma  71.816
 
_shelx_F_squared_multiplier     1.000
 
loop_
 _refln_index_h
 _refln_index_k
 _refln_index_l
 _refln_F_squared_calc
 _refln_F_squared_meas
 _refln_F_squared_sigma
 _refln_observed_status
   1   0   0      168.50      184.53      5.17 o
   2   0   0      472.41      485.69      9.81 o
   3   0   0      573.72      638.82     24.54 o
   4   0   0       45.87       35.24      3.37 o
   5   0   0      287.90      312.39     12.10 o
   6   0   0      526.02      459.91     34.68 o
   7   0   0      106.19       78.00     14.21 o
   8   0   0       18.22       14.33      7.52 o
  -7   1   0      321.48      332.44     29.92 o
  -6   1   0      595.75      542.84     46.31 o
  -5   1   0       50.84       44.86      6.16 o
  -4   1   0       29.29       22.65      3.06 o
  -3   1   0       55.33       50.97      3.30 o
  -2   1   0      637.19      603.64     24.84 o
  -1   1   0     1592.00     1594.36     52.71 o
   0   1   0      815.39      823.34     11.13 o
   1   1   0       53.02       42.20      2.32 o
   2   1   0       23.37       20.03      1.54 o
   3   1   0      163.90      174.78      4.85 o
   4   1   0       72.60       72.42      4.35 o
   5   1   0     1165.23     1209.48     42.38 o
   6   1   0       11.93       15.20      4.24 o
   7   1   0      240.68      206.85     19.18 o
   8   1   0      125.68      122.77     12.80 o
  -7   2   0       87.13      100.38     14.91 o
  -6   2   0      254.73      238.17     12.12 o
  -5   2   0      113.08      109.49      8.14 o
  -4   2   0       21.52       25.14      4.64 o
  -3   2   0       63.43       50.43      3.15 o
  -2   2   0     3190.26     3246.79    146.45 o
  -1   2   0     2122.86     2156.76     59.28 o
   0   2   0     3260.72     3533.86     60.60 o
   1   2   0    29999.77    29088.35    679.03 o
   2   2   0      455.07      483.35     16.42 o
   3   2   0     1785.48     1788.88     33.10 o
   4   2   0     1556.86     1592.36     47.95 o
   5   2   0      129.04      122.16      5.43 o
   6   2   0        7.10        8.94      3.86 o
   7   2   0      320.66      334.31     21.87 o
   8   2   0       25.53       22.09      7.98 o
  -6   3   0       25.86       48.86     11.78 o
  -5   3   0      342.86      354.96     21.61 o
  -4   3   0       30.27       43.65      9.33 o
  -3   3   0       71.93       64.72      6.12 o
  -2   3   0      503.79      465.08     15.73 o
  -1   3   0      333.08      325.69     10.13 o
   0   3   0       52.52       46.50      5.83 o
   1   3   0        1.41        3.16      2.43 o
   2   3   0      348.56      328.72      8.38 o
   3   3   0      681.91      675.49     13.28 o
   4   3   0     1388.98     1502.85     36.37 o
   5   3   0        5.80        5.37      4.35 o
   6   3   0      305.49      318.94     16.45 o
   7   3   0       25.93       32.20      7.70 o
   8   3   0      230.57      193.93     22.96 o
  -6   4   0        4.47       19.91     15.00 o
  -5   4   0      328.73      288.73     31.85 o
  -4   4   0      614.02      636.60     24.07 o
  -3   4   0      268.56      268.71     13.92 o
  -2   4   0       65.57       75.53      4.81 o
  -1   4   0       40.97       39.73      5.28 o
   0   4   0       26.02       17.56      4.16 o
   1   4   0      600.03      653.14     13.98 o
   2   4   0     5136.77     5330.62    124.31 o
   3   4   0      315.60      310.70     10.96 o
   4   4   0      433.91      475.16      9.82 o
   5   4   0      395.39      422.54     15.09 o
   6   4   0      112.52      108.60      9.46 o
   7   4   0       21.89       19.01      6.40 o
   8   4   0      161.25      166.87     21.10 o
  -5   5   0       59.77       62.15     21.03 o
  -4   5   0      345.93      351.22     35.51 o
  -3   5   0      140.52      145.47     12.48 o
  -2   5   0       17.58       15.40      6.87 o
  -1   5   0       15.54       14.01      4.89 o
   0   5   0      337.53      378.16     14.04 o
   1   5   0      716.83      727.55     16.70 o
   2   5   0      292.53      270.30     11.18 o
   3   5   0      122.66      121.16      7.64 o
   4   5   0       13.73       10.99      4.92 o
   5   5   0      942.99      930.08     19.11 o
   6   5   0       52.21       50.07      7.65 o
   7   5   0       85.97       80.53     13.01 o
   8   5   0        0.71        1.69      8.79 o
  -4   6   0       74.13       94.22     24.27 o
  -3   6   0      116.92      119.60     24.18 o
  -2   6   0      107.19      129.30     22.89 o
  -1   6   0        3.27       -1.90      9.48 o
   0   6   0      113.04      128.28     10.22 o
   1   6   0      180.80      190.97     10.49 o
   2   6   0      233.22      223.81     11.47 o
   3   6   0      555.83      570.03     15.67 o
   4   6   0       36.64       34.55      6.80 o
   5   6   0      109.69      115.11      9.25 o
   6   6   0       75.04       84.17      9.19 o
   7   6   0       98.21      103.38     14.67 o
  -3   7   0       62.24       63.18     22.67 o
  -2   7   0      176.06      163.43     27.76 o
  -1   7   0       57.29       60.94     19.09 o
   0   7   0       41.42       45.98     11.89 o
   1   7   0       88.15       91.57     10.80 o
   2   7   0      194.33      204.05     12.15 o
   3   7   0      277.27      265.91     12.53 o
   4   7   0      227.69      226.76     15.80 o
   5   7   0        9.68        6.98      3.90 o
   6   7   0      139.43      140.38     13.54 o
   7   7   0       70.72       80.38     14.93 o
  -1   8   0       79.71       58.08     15.15 o
   0   8   0        1.17        3.06      9.56 o
   1   8   0      242.09      236.12     21.61 o
   2   8   0      277.44      252.67     18.15 o
   3   8   0      107.74       92.56     11.90 o
   4   8   0       44.35       47.38      9.24 o
   5   8   0        0.97       -0.58      6.01 o
   6   8   0       25.21        8.96      7.29 o
   2   9   0       94.50       89.29     17.86 o
   3   9   0       30.01       37.52      9.77 o
   4   9   0       42.44       38.75     12.34 o
  -3  -9   1        0.88       -5.70      7.76 o
  -2  -9   1       13.64       21.29     17.50 o
  -6  -8   1        9.84        7.50      7.42 o
  -5  -8   1       11.80       12.84      7.30 o
  -4  -8   1       32.25       30.36     10.69 o
  -3  -8   1       84.59       61.85     10.69 o
  -2  -8   1      673.05      596.55     25.08 o
  -1  -8   1       11.27       18.70     11.41 o
   0  -8   1       63.42       69.62     15.44 o
   1  -8   1      215.67      180.23     21.81 o
  -7  -7   1       32.47       24.47     11.24 o
  -6  -7   1      159.64      160.34     14.05 o
  -5  -7   1       36.49       36.61      6.40 o
  -4  -7   1      133.92      111.53     12.58 o
  -3  -7   1      761.91      711.51     21.06 o
  -2  -7   1       30.21       32.59      8.19 o
  -1  -7   1       20.15       16.82      7.44 o
   0  -7   1       17.80       24.89     10.56 o
   1  -7   1      155.37      196.26     20.24 o
   2  -7   1      410.43      408.97     40.86 o
   3  -7   1      117.24      142.66     29.26 o
  -7  -6   1       23.04       24.56      9.66 o
  -6  -6   1       23.71       24.60      5.77 o
  -5  -6   1       62.94       52.99      6.65 o
  -4  -6   1       50.44       50.73      7.60 o
  -3  -6   1        4.56        3.51      4.75 o
  -2  -6   1     1067.56     1070.79     26.75 o
  -1  -6   1      602.33      605.46     15.00 o
   0  -6   1        5.05        6.82      5.48 o
   1  -6   1      188.81      196.15     26.12 o
   2  -6   1      721.08      744.90     47.88 o
   3  -6   1       28.26       55.25     19.61 o
   4  -6   1       11.42       32.76     18.75 o
  -8  -5   1       38.88       47.92     12.18 o
  -7  -5   1       72.24       57.10     11.58 o
  -6  -5   1      300.86      308.51     13.10 o
  -5  -5   1      627.45      616.28     18.72 o
  -4  -5   1      314.45      316.91     13.50 o
  -3  -5   1       25.11       23.49      5.39 o
  -2  -5   1      611.97      594.60     16.73 o
  -1  -5   1      594.78      594.50     13.34 o
   0  -5   1      268.25      271.71     12.28 o
   1  -5   1       55.15       60.50      7.14 o
   2  -5   1       18.91       17.20     11.98 o
   3  -5   1      111.57      122.59     11.12 o
   4  -5   1      159.10      206.49     29.09 o
   5  -5   1        0.74        3.28     13.66 o
  -8  -4   1       70.96       87.34     17.55 o
  -7  -4   1       94.23       92.89     10.17 o
  -6  -4   1       73.61       77.84      8.61 o
  -5  -4   1       28.24       29.74      4.66 o
  -4  -4   1        1.16        1.81      2.42 o
  -3  -4   1       58.72       71.77      6.48 o
  -2  -4   1        1.80        4.79      3.65 o
  -1  -4   1     1448.59     1647.38     36.98 o
   0  -4   1     1527.00     1688.61     48.12 o
   1  -4   1        4.99        4.24      3.45 o
   2  -4   1       34.21       36.05      3.85 o
   3  -4   1      437.86      463.39     14.90 o
   4  -4   1      496.33      479.20     21.41 o
   5  -4   1       31.25       54.56     18.19 o
   6  -4   1      172.17      226.66     31.85 o
  -8  -3   1       25.24        8.82     13.89 o
  -7  -3   1      392.64      417.35     18.74 o
  -6  -3   1       45.27       46.23      6.38 o
  -5  -3   1       85.01       95.37      7.07 o
  -4  -3   1       54.69       59.00      3.98 o
  -3  -3   1     1898.71     1844.05     24.62 o
  -2  -3   1      972.34      895.14     18.30 o
  -1  -3   1     1664.91     1695.58     48.62 o
   0  -3   1      435.61      422.22     11.06 o
   1  -3   1       48.41       45.96      4.65 o
   2  -3   1       14.12       22.27      2.52 o
   3  -3   1       81.46       87.84      5.91 o
   4  -3   1      131.55      141.02     19.78 o
   5  -3   1      200.60      219.40     17.57 o
   6  -3   1       18.17       23.83     13.53 o
  -8  -2   1      208.50      220.86     29.35 o
  -7  -2   1       26.25       37.92      6.65 o
  -6  -2   1      115.23      115.51      6.93 o
  -5  -2   1       25.43       27.39      3.39 o
  -4  -2   1      189.49      204.13      6.48 o
  -3  -2   1      856.62      817.43     18.78 o
  -2  -2   1     6248.96     6354.83    178.38 o
  -1  -2   1       19.32       21.58      2.93 o
   0  -2   1     8055.99     8602.34    108.28 o
   1  -2   1       29.59       32.58      3.61 o
   2  -2   1      441.13      420.99     12.83 o
   3  -2   1      302.91      309.29      6.80 o
   4  -2   1      420.37      419.22     27.42 o
   5  -2   1      692.60      631.51     29.85 o
   6  -2   1       14.78       17.12      5.44 o
   7  -2   1      410.62      462.70     26.68 o
  -8  -1   1      140.80      137.84     10.79 o
  -7  -1   1       68.44       59.98      8.21 o
  -6  -1   1      150.14      154.92      7.77 o
  -5  -1   1       93.12       90.01      5.74 o
  -4  -1   1     1781.17     1877.36     47.71 o
  -3  -1   1      293.13      289.93      8.35 o
  -2  -1   1      801.48      859.71     16.46 o
  -1  -1   1      480.83      438.29     13.24 o
   0  -1   1      526.64      572.31     12.66 o
   1  -1   1      622.82      592.96     22.73 o
   2  -1   1      827.27      744.86     27.21 o
   3  -1   1        4.39       17.66      3.06 o
   4  -1   1      163.83      149.03      8.72 o
   5  -1   1      112.61       93.82     13.30 o
   6  -1   1       49.06       48.50      7.05 o
   7  -1   1       73.97       67.57     10.02 o
  -8   0   1        0.70        5.20      8.32 o
  -7   0   1      182.50      159.77     13.02 o
  -6   0   1       15.33       16.49      5.49 o
  -5   0   1      825.97      815.38     46.20 o
  -4   0   1     1427.94     1422.53     72.40 o
  -3   0   1     1011.39     1056.36     49.37 o
  -2   0   1       17.73       21.34      2.03 o
  -1   0   1    15768.81    15199.63    587.36 o
   1   0   1       60.02       70.19      1.84 o
   2   0   1      182.92      187.01      3.87 o
   3   0   1       23.58       16.44      2.49 o
   4   0   1      434.71      446.76     13.45 o
   5   0   1      406.82      411.42     17.80 o
   6   0   1      893.80      746.83     55.55 o
   7   0   1        1.87       -0.64      5.98 o
   8   0   1      246.17      245.18     20.61 o
  -7   1   1      465.23      421.78     19.04 o
  -6   1   1       10.25       12.29      7.43 o
  -5   1   1      314.87      294.72     16.00 o
  -4   1   1        8.90        8.04      2.83 o
  -3   1   1      811.24      827.74     45.14 o
  -2   1   1       84.95       70.81      3.05 o
  -1   1   1        3.81        4.46      0.88 o
   0   1   1     1328.85     1365.24     24.84 o
   1   1   1     1105.78     1128.81     26.32 o
   2   1   1     1310.32     1320.94     48.71 o
   3   1   1      829.06      884.12     21.75 o
   4   1   1       30.49       57.37      3.96 o
   5   1   1      101.12      118.93      6.07 o
   6   1   1      319.71      311.37     12.57 o
   7   1   1        8.44        6.94      5.92 o
   8   1   1       55.09       53.90     10.14 o
  -7   2   1       30.76       34.77     10.80 o
  -6   2   1      676.58      677.11     17.78 o
  -5   2   1       70.89       76.28      6.99 o
  -4   2   1      129.94      118.42      7.32 o
  -3   2   1      602.22      628.81     16.50 o
  -2   2   1     2954.94     2969.46    105.68 o
  -1   2   1      154.21      146.63      5.90 o
   0   2   1    20969.80    22930.99    141.28 o
   1   2   1     1184.98     1339.93     28.32 o
   2   2   1     3069.10     3108.97     69.70 o
   3   2   1     1513.59     1626.68     48.62 o
   4   2   1        3.43        1.30      1.57 o
   5   2   1       25.58       31.76      3.69 o
   6   2   1       38.74       44.18      4.71 o
   7   2   1      787.38      759.27     37.27 o
   8   2   1       45.05       38.52      8.91 o
  -6   3   1      476.21      476.59     27.14 o
  -5   3   1       11.51       16.51      7.81 o
  -4   3   1      103.90      109.98     19.03 o
  -3   3   1       45.80       49.57      4.98 o
  -2   3   1      172.13      177.63      6.48 o
  -1   3   1      285.60      310.80     20.19 o
   0   3   1       81.09       70.33      6.77 o
   1   3   1      900.35      875.31     15.60 o
   2   3   1      166.95      165.33      5.59 o
   3   3   1      974.07      990.04     10.82 o
   4   3   1      568.23      646.81     22.82 o
   5   3   1       10.46       10.63      4.06 o
   6   3   1        4.83        9.33      4.47 o
   7   3   1      736.36      756.81     35.96 o
   8   3   1      221.61      202.05     22.58 o
  -6   4   1        0.65       13.79     13.49 o
  -5   4   1      239.91      255.28     30.43 o
  -4   4   1      196.09      204.72     16.76 o
  -3   4   1      192.40      204.90     12.29 o
  -2   4   1       78.46       77.56      5.03 o
  -1   4   1     1204.56     1250.17     29.29 o
   0   4   1       27.83       17.66      5.05 o
   1   4   1    11631.46    12561.47     80.01 o
   2   4   1      537.28      557.64     11.60 o
   3   4   1      392.76      385.87     10.67 o
   4   4   1      418.06      433.88      8.57 o
   5   4   1       77.63       69.88      7.11 o
   6   4   1      106.51      115.92      9.61 o
   7   4   1       45.37       56.42      8.69 o
   8   4   1      274.77      251.29     24.20 o
  -5   5   1      279.16      275.84     35.17 o
  -4   5   1       66.27       68.18     19.52 o
  -3   5   1       49.37       53.89      8.07 o
  -2   5   1        4.64        8.36     10.47 o
  -1   5   1       83.34       88.35      9.70 o
   0   5   1      183.21      197.95     13.49 o
   1   5   1      126.35      127.15      9.12 o
   2   5   1      312.73      317.38     10.32 o
   3   5   1       94.66       97.15      7.10 o
   4   5   1      361.16      363.82     14.19 o
   5   5   1      948.79      953.12     26.95 o
   6   5   1      390.09      404.79     21.64 o
   7   5   1        1.46        1.80      6.64 o
   8   5   1       96.72       89.21     26.51 o
  -4   6   1       19.93       26.03     17.24 o
  -3   6   1       36.22       33.49     17.11 o
  -2   6   1      191.24      226.71     27.84 o
  -1   6   1       83.19       70.86     17.46 o
   0   6   1      226.08      221.12     16.03 o
   1   6   1      444.65      464.22     15.01 o
   2   6   1     1886.70     1923.37     26.07 o
   3   6   1      335.85      350.28     12.58 o
   4   6   1      469.79      446.00     21.86 o
   5   6   1      358.03      340.29     12.10 o
   6   6   1       95.23       93.17      9.39 o
   7   6   1        0.99        6.18      7.67 o
  -3   7   1      166.29      152.49     29.74 o
  -2   7   1       41.52       51.72     19.22 o
  -1   7   1       59.95       72.11     20.30 o
   0   7   1       60.61       52.50     12.06 o
   1   7   1        2.68       -1.75      4.35 o
   2   7   1        5.57        5.50      4.66 o
   3   7   1      671.39      663.11     17.99 o
   4   7   1       18.05       20.45      6.49 o
   5   7   1      181.76      189.91     12.78 o
   6   7   1       80.00       63.46     12.56 o
   7   7   1       73.63       59.29     13.11 o
  -1   8   1        3.07        6.44      9.84 o
   0   8   1        0.78       -1.78      8.93 o
   1   8   1        6.02       11.37      9.59 o
   2   8   1      226.38      181.59     12.61 o
   3   8   1      438.90      428.48     20.92 o
   4   8   1      110.23      124.80     11.97 o
   5   8   1      121.21      109.80     12.40 o
   6   8   1       10.01        3.81      8.39 o
   1   9   1      231.92      236.05     24.00 o
   2   9   1       76.28       84.95     15.29 o
   3   9   1        1.53        7.59      7.03 o
   4   9   1      137.06      129.96     15.01 o
  -3  -9   2        4.86        7.20     12.24 o
  -5  -8   2       30.05       22.97     10.55 o
  -4  -8   2       41.73       34.48     11.44 o
  -3  -8   2      279.91      254.60     21.39 o
  -2  -8   2      376.38      357.57     35.45 o
  -1  -8   2       46.30       55.41     12.07 o
   0  -8   2      141.83      159.77     22.93 o
   1  -8   2        5.46        7.21     11.50 o
  -7  -7   2      232.11      207.85     19.87 o
  -6  -7   2        2.84        0.84      5.64 o
  -5  -7   2        1.35       -1.62      5.75 o
  -4  -7   2      217.73      201.33     15.58 o
  -3  -7   2      199.48      216.18     18.50 o
  -2  -7   2       97.11      102.55     14.14 o
  -1  -7   2       17.69       12.44      7.16 o
   0  -7   2       85.85       91.15     11.31 o
   1  -7   2      440.76      428.91     27.62 o
   2  -7   2      204.63      209.00     22.18 o
   3  -7   2       98.08       96.98     18.36 o
  -7  -6   2       66.78       48.71     11.70 o
  -6  -6   2      182.64      164.39     17.14 o
  -5  -6   2      147.63      130.34      9.60 o
  -4  -6   2      134.02      135.67     10.57 o
  -3  -6   2       17.32       15.72      6.73 o
  -2  -6   2      369.25      370.44     14.81 o
  -1  -6   2      232.96      235.88     14.22 o
   0  -6   2       65.83       64.62      9.14 o
   1  -6   2      231.41      231.34     19.75 o
   2  -6   2        5.98       12.76     13.75 o
   3  -6   2      126.58      120.03     24.70 o
   4  -6   2       41.22       36.38     20.56 o
  -8  -5   2       85.17       73.30     13.70 o
  -7  -5   2        1.26        2.89     10.63 o
  -6  -5   2      400.40      409.34     15.00 o
  -5  -5   2      327.95      294.78     12.74 o
  -4  -5   2      165.10      182.18     10.83 o
  -3  -5   2      420.01      426.12     16.69 o
  -2  -5   2       14.96        6.77      5.20 o
  -1  -5   2      165.64      162.72      7.92 o
   0  -5   2      148.48      158.64      8.88 o
   1  -5   2       75.24       66.28     12.97 o
   2  -5   2      544.61      546.42     37.58 o
   3  -5   2      202.72      212.32     13.86 o
   4  -5   2      195.83      207.91     29.83 o
   5  -5   2       61.46       73.40     22.11 o
  -8  -4   2       24.14       13.70     11.51 o
  -7  -4   2       31.98       27.12      8.37 o
  -6  -4   2       71.38       74.03      8.39 o
  -5  -4   2      206.29      215.38     13.87 o
  -4  -4   2      128.03      125.28      6.22 o
  -3  -4   2       76.16       73.63      6.70 o
  -2  -4   2      428.77      488.84     16.50 o
  -1  -4   2      231.57      240.16      8.17 o
   0  -4   2      292.04      314.30     12.48 o
   1  -4   2      288.43      323.48     18.11 o
   2  -4   2      419.93      424.30     10.26 o
   3  -4   2       13.96       14.84      5.27 o
   4  -4   2      346.12      351.53     18.64 o
   5  -4   2        1.04       18.10     13.49 o
   6  -4   2       31.80       34.82     17.58 o
  -8  -3   2       61.80       60.91     16.88 o
  -7  -3   2      481.60      517.66     20.81 o
  -6  -3   2      261.17      260.41     11.60 o
  -5  -3   2      341.02      380.90     12.26 o
  -4  -3   2      537.99      527.01      9.78 o
  -3  -3   2      125.19      124.90      5.62 o
  -2  -3   2     1794.27     1742.95     63.69 o
  -1  -3   2       24.05       20.88      3.20 o
   0  -3   2       19.44       14.57      3.08 o
   1  -3   2      143.27      130.42      7.85 o
   2  -3   2      202.92      174.94      5.24 o
   3  -3   2      842.49      879.62     16.17 o
   4  -3   2       90.20       94.81     10.04 o
   5  -3   2       24.18       39.82     14.78 o
   6  -3   2       47.37       75.81     19.52 o
  -8  -2   2      168.72      192.72     27.53 o
  -7  -2   2       18.47       13.98      5.68 o
  -6  -2   2       62.10       59.23      6.92 o
  -5  -2   2       74.80       82.35      4.91 o
  -4  -2   2       29.64       28.91      2.79 o
  -3  -2   2        1.78        2.30      1.36 o
  -2  -2   2      545.99      562.91     13.62 o
  -1  -2   2     1724.69     1824.47     77.32 o
   0  -2   2        2.39        2.44      2.10 o
   1  -2   2      106.52      119.48      4.67 o
   2  -2   2      961.60      998.66     14.79 o
   3  -2   2     1382.37     1439.83     50.74 o
   4  -2   2       31.96       23.81      5.10 o
   5  -2   2       51.01       54.97      7.21 o
   6  -2   2       48.45       59.02      7.14 o
   7  -2   2      300.26      340.83     31.81 o
  -8  -1   2        6.65        2.62      5.50 o
  -7  -1   2       14.87       16.50      5.38 o
  -6  -1   2      154.60      155.05     11.21 o
  -5  -1   2      958.10      959.20     44.12 o
  -4  -1   2      445.75      446.90     17.05 o
  -3  -1   2     1130.30     1204.16     21.96 o
  -2  -1   2       45.04       45.53      2.43 o
  -1  -1   2     2773.47     2789.41     72.31 o
   0  -1   2     1966.25     2018.54     30.60 o
   1  -1   2      589.96      553.59     14.25 o
   2  -1   2      214.91      237.48      9.24 o
   3  -1   2       62.10       89.01      5.01 o
   4  -1   2      242.48      226.82     11.17 o
   5  -1   2       69.13       68.67      7.05 o
   6  -1   2       47.81       58.41      9.41 o
   7  -1   2      203.67      204.61     14.34 o
  -8   0   2       62.52       72.12     11.00 o
  -7   0   2      158.61      165.80     15.18 o
  -6   0   2      176.33      176.54     10.36 o
  -5   0   2       62.63       69.69      5.52 o
  -4   0   2       11.88       16.87      3.73 o
  -3   0   2      229.82      234.37     13.83 o
  -2   0   2      252.54      260.57     10.41 o
  -1   0   2     1857.45     1865.79     80.70 o
   0   0   2        1.42        1.89      0.50 o
   1   0   2      282.41      262.63      4.74 o
   2   0   2      277.78      277.11      4.71 o
   3   0   2       19.11       34.36      3.01 o
   4   0   2      910.56     1020.06     30.35 o
   5   0   2     1485.71     1449.09     71.69 o
   6   0   2      402.45      359.63     17.46 o
   7   0   2       88.41       93.68     10.94 o
   8   0   2      157.59      180.15     18.55 o
  -7   1   2       68.48       78.27     10.43 o
  -6   1   2       71.81       85.84      8.25 o
  -5   1   2       24.30       17.03      5.10 o
  -4   1   2      692.71      633.89     33.83 o
  -3   1   2      167.15      170.11      8.30 o
  -2   1   2     3902.71     3896.53    148.88 o
  -1   1   2     1700.64     1755.17     35.70 o
   0   1   2      614.68      617.40     10.86 o
   1   1   2      103.69      111.72      2.55 o
   2   1   2      457.22      432.93     12.08 o
   3   1   2      612.51      778.68     18.27 o
   4   1   2       12.30        5.12      2.26 o
   5   1   2      699.09      688.39     15.62 o
   6   1   2      185.87      170.29      8.11 o
   7   1   2        1.18       -4.05      4.84 o
   8   1   2       32.20       35.74      9.50 o
  -7   2   2      136.26      155.51     17.68 o
  -6   2   2      127.58      145.63      9.78 o
  -5   2   2      616.89      610.73     15.62 o
  -4   2   2       44.86       50.94      5.45 o
  -3   2   2      224.44      237.26     11.24 o
  -2   2   2     3693.30     3680.78    143.66 o
  -1   2   2     1435.50     1533.54     62.45 o
   0   2   2      132.62      158.96      4.96 o
   1   2   2      400.69      432.38      7.26 o
   2   2   2      117.51      105.37      3.32 o
   3   2   2     1136.72     1069.79     53.94 o
   4   2   2      901.08      910.66     16.62 o
   5   2   2      135.15      155.84      7.30 o
   6   2   2      665.49      652.37     21.77 o
   7   2   2      146.62      154.96      8.71 o
   8   2   2      110.15      122.16     12.00 o
  -6   3   2        8.03       18.91      9.27 o
  -5   3   2      112.15      109.95     14.10 o
  -4   3   2       28.79       23.51      8.24 o
  -3   3   2     1096.52     1076.74     21.39 o
  -2   3   2       47.81       48.07      2.97 o
  -1   3   2      353.72      342.61     11.98 o
   0   3   2      708.53      747.14     14.25 o
   1   3   2        6.37       10.10      3.10 o
   2   3   2      521.67      497.30      8.79 o
   3   3   2     3923.85     4121.49     65.07 o
   4   3   2        1.62        3.86      2.81 o
   5   3   2       83.47       89.40      6.80 o
   6   3   2       42.89       47.95      7.25 o
   7   3   2      105.47       94.91     10.18 o
   8   3   2      104.46       85.79     17.00 o
  -6   4   2       91.71       89.48     22.54 o
  -5   4   2       60.25       85.10     13.47 o
  -4   4   2     1685.71     1677.43     51.31 o
  -3   4   2      530.08      522.21     16.05 o
  -2   4   2       18.85       16.64      6.16 o
  -1   4   2      264.44      268.53     16.94 o
   0   4   2     2059.64     2262.10     28.55 o
   1   4   2     2124.22     2307.50     29.09 o
   2   4   2     1712.18     1679.52     29.82 o
   3   4   2      172.16      171.76      7.04 o
   4   4   2       16.84       15.07      3.00 o
   5   4   2      257.62      261.64     17.37 o
   6   4   2        1.58        0.55      3.69 o
   7   4   2      429.84      440.45     26.98 o
   8   4   2      194.07      182.58     29.78 o
  -5   5   2       72.95       88.10     23.14 o
  -4   5   2      133.22      129.34     24.48 o
  -3   5   2      166.87      169.80     12.33 o
  -2   5   2      118.16      131.54     20.34 o
  -1   5   2        0.83       -1.29      7.97 o
   0   5   2       76.89       72.31      8.12 o
   1   5   2     2029.91     2058.20     33.70 o
   2   5   2      348.35      350.84     10.70 o
   3   5   2        1.29        0.36      2.58 o
   4   5   2      789.73      819.85     21.80 o
   5   5   2       34.88       41.38      6.13 o
   6   5   2       36.13       30.28      6.60 o
   7   5   2      253.13      251.10     18.46 o
   8   5   2       62.23       41.86     18.94 o
  -4   6   2        9.50       19.22     15.56 o
  -3   6   2      375.68      318.47     33.88 o
  -2   6   2      251.03      269.29     29.65 o
  -1   6   2      397.91      415.91     34.18 o
   0   6   2      241.92      252.45     16.21 o
   1   6   2     1348.03     1400.96     28.69 o
   2   6   2      435.55      446.55     13.27 o
   3   6   2      590.22      584.80     14.52 o
   4   6   2      162.10      162.88     11.05 o
   5   6   2        1.45        1.63      3.20 o
   6   6   2      217.44      208.49     14.44 o
   7   6   2        3.33       -4.21      6.60 o
  -3   7   2       17.02       25.21     17.11 o
  -2   7   2       52.27       47.11     18.49 o
  -1   7   2      214.91      212.91     28.62 o
   0   7   2       96.91       90.55     19.74 o
   1   7   2       43.23       43.16      6.00 o
   2   7   2      262.68      268.49     11.51 o
   3   7   2      174.60      176.44      9.52 o
   4   7   2       87.27       93.62      9.89 o
   5   7   2      616.75      602.47     15.46 o
   6   7   2       50.13       50.26     11.32 o
   7   7   2        2.45       -2.62      7.87 o
  -1   8   2       59.20       40.47     20.13 o
   0   8   2      133.42      133.12     17.98 o
   1   8   2        4.28       -4.28      8.14 o
   2   8   2      410.19      433.03     15.74 o
   3   8   2      142.13      136.55     10.51 o
   4   8   2      318.33      320.35     16.90 o
   5   8   2      206.02      198.28     14.96 o
   6   8   2        0.68        0.57      7.73 o
   1   9   2       57.57       75.99     16.32 o
   3   9   2      142.38      151.74     14.76 o
   4   9   2       12.98       20.21      8.60 o
  -5  -8   3       74.89       76.91     15.37 o
  -4  -8   3       43.01       43.24     12.68 o
  -3  -8   3      251.78      244.25     32.24 o
  -2  -8   3       45.21       50.74     13.09 o
  -1  -8   3       53.24       48.25     10.74 o
   0  -8   3        0.82       -5.10     10.10 o
   1  -8   3      124.17      102.31     19.22 o
  -6  -7   3       97.27       89.65     14.43 o
  -5  -7   3       43.35       33.60      9.80 o
  -4  -7   3      138.54      128.45     11.60 o
  -3  -7   3      205.08      189.48     18.03 o
  -2  -7   3       51.85       44.19     11.05 o
  -1  -7   3      185.68      195.56     14.87 o
   0  -7   3      138.21      147.31     13.64 o
   1  -7   3      303.95      299.51     32.00 o
   2  -7   3      233.25      241.44     23.53 o
   3  -7   3       27.55       35.91     14.33 o
  -7  -6   3      397.63      437.08     29.77 o
  -6  -6   3      553.73      540.24     25.48 o
  -5  -6   3      224.92      219.33     11.86 o
  -4  -6   3      373.97      375.05     16.04 o
  -3  -6   3        1.45       -2.21      5.12 o
  -2  -6   3      253.80      263.32     20.91 o
  -1  -6   3      200.17      209.19     13.99 o
   0  -6   3      163.85      168.22     13.07 o
   1  -6   3        3.37        1.73      5.60 o
   2  -6   3      254.85      281.37     22.44 o
   3  -6   3        0.60        5.26     13.19 o
   4  -6   3        4.51        5.39     14.61 o
  -8  -5   3       52.32       56.10     13.09 o
  -7  -5   3       73.15       81.37     13.32 o
  -6  -5   3        4.10        2.62      4.28 o
  -5  -5   3      389.60      390.48     15.81 o
  -4  -5   3      129.55      131.59      8.72 o
  -3  -5   3       53.46       56.85      8.52 o
  -2  -5   3      275.49      273.88     13.53 o
  -1  -5   3      238.24      240.10      9.34 o
   0  -5   3     1219.54     1192.95     31.69 o
   1  -5   3      744.39      764.51     26.40 o
   2  -5   3       75.36       86.01     11.34 o
   3  -5   3      186.89      197.35     13.96 o
   4  -5   3       79.80       74.35     21.08 o
   5  -5   3      215.50      216.58     32.24 o
  -8  -4   3       46.41       42.36     14.98 o
  -7  -4   3       21.66       15.94      6.41 o
  -6  -4   3      498.85      510.50     18.07 o
  -5  -4   3      271.20      282.29     12.63 o
  -4  -4   3       42.39       48.14      4.60 o
  -3  -4   3      999.64      961.28     22.24 o
  -2  -4   3        8.28        9.23      4.59 o
  -1  -4   3      389.63      392.79      9.95 o
   0  -4   3      964.49     1004.66     26.68 o
   1  -4   3      142.86      163.97     12.46 o
   2  -4   3      255.28      284.28     11.05 o
   3  -4   3      214.93      229.48     11.33 o
   4  -4   3        4.87        7.58      5.78 o
   5  -4   3      162.34      179.73     26.38 o
   6  -4   3       20.11       42.07     18.71 o
  -8  -3   3      102.14       95.38     18.85 o
  -7  -3   3      290.58      290.10     18.27 o
  -6  -3   3      385.28      395.15     14.94 o
  -5  -3   3      131.06      147.69      7.37 o
  -4  -3   3      176.62      175.31      6.51 o
  -3  -3   3     1030.33     1005.54     15.47 o
  -2  -3   3     1253.68     1170.27     34.99 o
  -1  -3   3     1326.63     1297.98     31.79 o
   0  -3   3       90.93       97.99      4.54 o
   1  -3   3       66.07       54.66      4.81 o
   2  -3   3     2055.40     2160.83     53.14 o
   3  -3   3      430.23      442.06     13.66 o
   4  -3   3      514.55      560.58     21.58 o
   5  -3   3      120.37      122.45     20.90 o
   6  -3   3      103.42      116.15     22.84 o
  -8  -2   3        3.09        8.33      6.88 o
  -7  -2   3       11.37       10.46      5.32 o
  -6  -2   3      599.90      589.05     17.56 o
  -5  -2   3      280.78      281.88     10.77 o
  -4  -2   3      366.65      365.49      9.61 o
  -3  -2   3      136.23      115.36      3.85 o
  -2  -2   3     3668.80     3538.61     52.39 o
  -1  -2   3       23.17       35.94      5.33 o
   0  -2   3     1506.51     1562.25     33.12 o
   1  -2   3      263.13      250.01      7.92 o
   2  -2   3     1669.34     1740.63     33.90 o
   3  -2   3       66.53       57.07      3.58 o
   4  -2   3      828.18      801.55     50.49 o
   5  -2   3       59.20       55.33      7.17 o
   6  -2   3        4.02        7.15      4.97 o
   7  -2   3       64.85       69.95     17.67 o
  -8  -1   3       70.64       60.69     10.54 o
  -7  -1   3        3.77        6.99      4.41 o
  -6  -1   3      173.18      170.88     15.25 o
  -5  -1   3     1483.81     1403.64     72.99 o
  -4  -1   3      668.07      688.16     24.13 o
  -3  -1   3      546.37      534.86     17.23 o
  -2  -1   3      123.83      135.53      3.78 o
  -1  -1   3      293.22      318.39      8.31 o
   0  -1   3      970.75      845.95     63.88 o
   1  -1   3      317.46      311.30     12.77 o
   2  -1   3        6.15        2.06      1.35 o
   3  -1   3     2842.59     2828.74    123.95 o
   4  -1   3      246.73      239.91     18.27 o
   5  -1   3       52.12       55.69      7.42 o
   6  -1   3       20.82       27.39      7.54 o
   7  -1   3      102.34       98.13     11.13 o
  -8   0   3       62.89       63.52     10.60 o
  -7   0   3        2.71        1.70      6.18 o
  -6   0   3       67.00       64.91      8.01 o
  -5   0   3      406.52      353.62     19.91 o
  -4   0   3      708.44      688.88     37.76 o
  -3   0   3      179.74      183.13      9.93 o
  -2   0   3     1774.86     1848.38     88.66 o
  -1   0   3       36.24       34.89      1.56 o
   0   0   3     1445.14     1395.77     15.01 o
   1   0   3      451.00      437.52     12.63 o
   2   0   3      959.68      995.51     20.54 o
   3   0   3      650.76      710.41     26.57 o
   4   0   3       52.36       65.09      4.51 o
   5   0   3     1130.63     1132.16     44.47 o
   6   0   3      104.73      109.76     11.37 o
   7   0   3        8.30        6.03      6.86 o
   8   0   3       58.95       58.18     10.65 o
  -7   1   3      237.49      232.19     14.99 o
  -6   1   3      206.83      213.44     13.27 o
  -5   1   3      564.00      533.71     39.21 o
  -4   1   3      498.70      466.02     25.35 o
  -3   1   3      260.93      292.52     12.20 o
  -2   1   3       98.68      104.98      3.92 o
  -1   1   3      978.61     1121.04     18.15 o
   0   1   3       89.23       80.28      2.35 o
   1   1   3     1189.73     1276.52     12.78 o
   2   1   3      265.15      292.14      7.66 o
   3   1   3     1272.41     1556.77     35.39 o
   4   1   3      382.42      403.64      8.50 o
   5   1   3      305.76      292.38     10.16 o
   6   1   3       75.87       85.91      7.94 o
   7   1   3       30.15       40.37      7.68 o
   8   1   3       54.89       61.68     10.52 o
  -7   2   3      217.23      229.81     20.43 o
  -6   2   3      268.68      269.94     12.07 o
  -5   2   3      156.68      158.66      9.16 o
  -4   2   3     1077.18     1034.97     25.58 o
  -3   2   3       18.98       22.92      2.73 o
  -2   2   3      726.26      737.40     34.95 o
  -1   2   3      715.68      776.54     18.99 o
   0   2   3      390.38      392.49      7.32 o
   1   2   3       18.18       24.70      2.68 o
   2   2   3        9.08        9.36      1.11 o
   3   2   3      604.35      598.00     22.31 o
   4   2   3     1320.94     1328.37     30.26 o
   5   2   3       16.40       16.50      3.79 o
   6   2   3      587.64      600.35     18.65 o
   7   2   3      449.89      470.41     15.97 o
   8   2   3       96.45      111.59      9.20 o
  -6   3   3       72.17       87.25     14.37 o
  -5   3   3        4.88       14.05      7.83 o
  -4   3   3      507.95      533.56     24.53 o
  -3   3   3      301.57      309.73     17.39 o
  -2   3   3      969.35      983.15     31.01 o
  -1   3   3      553.76      597.06     20.11 o
   0   3   3      714.43      776.14     13.60 o
   1   3   3        7.13       17.08      2.58 o
   2   3   3        8.99        7.09      1.98 o
   3   3   3      277.76      272.13      6.19 o
   4   3   3      108.62      136.47      6.64 o
   5   3   3       53.03       55.13      5.82 o
   6   3   3      129.65      131.68      9.87 o
   7   3   3       34.56       33.58      7.94 o
   8   3   3      100.72      102.15     14.41 o
  -6   4   3       13.18       17.97     14.74 o
  -5   4   3      277.89      273.82     21.11 o
  -4   4   3      567.79      556.32     26.58 o
  -3   4   3        1.00       -2.14      2.97 o
  -2   4   3      279.00      264.53      8.81 o
  -1   4   3       87.99       94.13      5.26 o
   0   4   3      431.65      468.71     11.59 o
   1   4   3      899.28      902.58     15.88 o
   2   4   3      274.82      256.63      6.87 o
   3   4   3       12.78        7.19      2.93 o
   4   4   3      177.07      174.09      8.23 o
   5   4   3      773.80      782.94     24.85 o
   6   4   3      268.04      270.67     13.28 o
   7   4   3      239.26      249.21     16.33 o
   8   4   3      275.18      253.68     32.41 o
  -5   5   3       70.45       64.09     21.42 o
  -4   5   3       49.81       60.97     12.33 o
  -3   5   3      596.10      615.88     20.28 o
  -2   5   3      147.26      156.32     19.89 o
  -1   5   3      235.49      232.09     15.72 o
   0   5   3      195.70      201.44      8.83 o
   1   5   3      470.53      492.36     13.52 o
   2   5   3      148.16      142.92      6.17 o
   3   5   3       51.70       60.33      4.78 o
   4   5   3       32.32       34.37      3.86 o
   5   5   3       10.30       15.64      4.57 o
   6   5   3      161.28      154.86     10.70 o
   7   5   3      150.47      143.77     25.03 o
   8   5   3        5.74        0.44     10.14 o
  -4   6   3      457.20      459.36     43.32 o
  -3   6   3      377.42      373.98     36.46 o
  -2   6   3       24.28       28.36      9.30 o
  -1   6   3      426.80      452.71     22.98 o
   0   6   3      173.78      184.34     24.09 o
   1   6   3      182.78      192.14     10.09 o
   2   6   3      469.21      475.83     11.40 o
   3   6   3      406.80      405.85     10.91 o
   4   6   3      137.82      134.54      9.51 o
   5   6   3      113.84      118.27      8.45 o
   6   6   3      100.86      102.08      9.57 o
   7   6   3       96.69       95.82     14.06 o
  -3   7   3      188.85      161.32     29.48 o
  -2   7   3      132.94      152.83     26.77 o
  -1   7   3       89.80       83.05     20.34 o
   0   7   3      133.07      155.43     17.13 o
   1   7   3      112.19      115.77      8.28 o
   2   7   3      176.18      178.43      8.36 o
   3   7   3      205.62      220.46     11.33 o
   4   7   3      516.81      513.78     17.18 o
   5   7   3       44.37       39.20      5.84 o
   6   7   3       24.12       20.44     12.23 o
   7   7   3       14.76        7.18      8.94 o
  -1   8   3       19.77       17.46     16.08 o
   0   8   3      124.63      157.40     27.07 o
   1   8   3      225.17      209.13     19.87 o
   2   8   3      215.30      209.99      9.94 o
   3   8   3      276.05      282.91     13.65 o
   4   8   3      204.20      210.77     14.03 o
   5   8   3       19.20       16.55      8.62 o
   6   8   3        8.08        3.38      7.72 o
   1   9   3       80.61       94.73     16.85 o
   3   9   3      133.54      111.05     18.49 o
   4   9   3        1.61        8.50      7.01 o
  -5  -8   4        6.93        8.77      8.82 o
  -4  -8   4        4.28        9.30      8.25 o
  -3  -8   4      294.85      326.39     24.59 o
  -2  -8   4      192.34      202.34     21.66 o
  -1  -8   4       25.16       35.84     12.09 o
   0  -8   4      178.73      172.93     21.51 o
   1  -8   4       86.74       70.75     17.90 o
  -6  -7   4      267.15      241.51     19.74 o
  -5  -7   4        2.45        4.14      6.89 o
  -4  -7   4      210.41      201.12     15.72 o
  -3  -7   4       73.96       86.40     14.06 o
  -2  -7   4      155.22      146.48     16.75 o
  -1  -7   4       22.84       22.26      8.46 o
   0  -7   4       80.27       77.50     15.68 o
   1  -7   4        2.03        1.25      9.52 o
   2  -7   4      161.69      141.99     19.88 o
  -7  -6   4      386.66      348.01     19.38 o
  -6  -6   4      125.17      131.84     18.23 o
  -5  -6   4      157.86      156.68     10.81 o
  -4  -6   4      225.78      218.65     13.48 o
  -3  -6   4       37.02       42.19      8.87 o
  -2  -6   4      204.21      204.81     16.77 o
  -1  -6   4      243.34      252.08     15.21 o
   0  -6   4        1.99        1.07      5.69 o
   1  -6   4      294.07      302.51     16.92 o
   2  -6   4      328.49      350.10     25.12 o
   3  -6   4       42.28       44.00     13.53 o
   4  -6   4       32.55       37.74     14.11 o
  -7  -5   4       82.44       83.96     13.57 o
  -6  -5   4      169.04      157.83     11.40 o
  -5  -5   4      888.28      878.91     19.14 o
  -4  -5   4      339.72      345.49     12.85 o
  -3  -5   4      342.30      332.64     15.74 o
  -2  -5   4       10.52        9.11      5.61 o
  -1  -5   4      326.52      309.12     16.47 o
   0  -5   4      364.56      378.33     16.65 o
   1  -5   4      909.32      896.65     25.28 o
   2  -5   4       67.80       74.42      9.69 o
   3  -5   4       85.01       85.66     10.28 o
   4  -5   4      329.10      310.53     35.00 o
   5  -5   4       59.58       77.11     23.06 o
  -8  -4   4       75.31       83.53     14.11 o
  -7  -4   4      527.32      538.73     40.12 o
  -6  -4   4     1146.49     1156.87     51.20 o
  -5  -4   4      458.03      485.16     17.50 o
  -4  -4   4      381.81      381.65     10.43 o
  -3  -4   4       39.33       36.91      7.03 o
  -2  -4   4        3.64       -1.22      4.09 o
  -1  -4   4      154.80      144.19      9.10 o
   0  -4   4     1253.46     1317.12     32.22 o
   1  -4   4       40.25       37.95      6.78 o
   2  -4   4      168.84      160.44      8.96 o
   3  -4   4       71.84       70.27      7.32 o
   4  -4   4       11.07       15.08     12.67 o
   5  -4   4       35.94       46.33     18.19 o
   6  -4   4      163.87      161.15     28.53 o
  -8  -3   4       37.96       39.00     15.78 o
  -7  -3   4      484.69      485.40     28.24 o
  -6  -3   4        1.87        2.66      4.26 o
  -5  -3   4      142.65      158.26      7.61 o
  -4  -3   4      102.86      100.28      5.36 o
  -3  -3   4      302.69      305.49      8.52 o
  -2  -3   4     2579.40     2604.46     62.52 o
  -1  -3   4      398.34      381.44     15.40 o
   0  -3   4     1250.53     1202.42     24.82 o
   1  -3   4      375.77      376.07     13.59 o
   2  -3   4     1375.26     1438.56     52.60 o
   3  -3   4      481.27      488.02     14.35 o
   4  -3   4       35.10       34.62      7.41 o
   5  -3   4      476.81      483.88     36.81 o
   6  -3   4      116.34      125.55     23.53 o
  -8  -2   4       38.38       45.32      8.95 o
  -7  -2   4        0.79        5.77      5.92 o
  -6  -2   4      458.18      444.59     25.43 o
  -5  -2   4      678.63      672.83     21.14 o
  -4  -2   4       47.49       47.96      3.53 o
  -3  -2   4      892.19      903.24     14.59 o
  -2  -2   4      441.24      430.01      8.99 o
  -1  -2   4      418.44      379.10      8.51 o
   0  -2   4       14.38        8.99      2.04 o
   1  -2   4      203.14      209.60      5.86 o
   2  -2   4       11.97       19.63      1.96 o
   3  -2   4      530.95      528.50     20.47 o
   4  -2   4       81.35       80.10      6.84 o
   5  -2   4        4.83        7.48      4.91 o
   6  -2   4        1.27       -3.47      5.32 o
   7  -2   4      207.17      217.74     25.99 o
  -8  -1   4       43.76       38.18      9.63 o
  -7  -1   4       20.80       14.11      6.71 o
  -6  -1   4      249.28      247.75      9.66 o
  -5  -1   4       80.13       75.43      4.78 o
  -4  -1   4      756.55      732.54     24.94 o
  -3  -1   4      668.74      614.35     24.74 o
  -2  -1   4      429.23      393.18     11.11 o
  -1  -1   4     4199.08     3768.06    118.32 o
   0  -1   4      838.14      805.81     21.80 o
   1  -1   4     1595.00     1583.11     28.69 o
   2  -1   4      332.31      376.64      8.55 o
   3  -1   4      720.34      771.66     33.28 o
   4  -1   4     1019.84     1023.48     64.23 o
   5  -1   4       48.28       58.82      6.85 o
   6  -1   4      457.34      399.74     25.87 o
   7  -1   4      117.55      103.75     11.49 o
  -8   0   4       19.33       24.14      7.19 o
  -7   0   4       19.98       14.30      7.65 o
  -6   0   4      486.51      426.27     26.16 o
  -5   0   4      102.56       93.55      6.11 o
  -4   0   4     1260.18     1141.27     66.10 o
  -3   0   4      182.55      164.16      8.32 o
  -2   0   4     1385.02     1351.52     60.39 o
  -1   0   4       27.39       27.17      1.72 o
   0   0   4        2.54        1.49      1.11 o
   1   0   4      442.37      399.20     12.33 o
   2   0   4      303.50      298.63      8.34 o
   3   0   4      395.76      483.11     11.32 o
   4   0   4      604.10      652.64     20.37 o
   5   0   4      526.91      512.29     26.04 o
   6   0   4       85.17       99.85     10.52 o
   7   0   4       14.75        7.27      7.03 o
   8   0   4        1.82        2.96      7.93 o
  -7   1   4       43.17       41.95      8.83 o
  -6   1   4      150.99      152.32     10.29 o
  -5   1   4      784.07      719.11     42.86 o
  -4   1   4       48.89       51.02      6.02 o
  -3   1   4      557.92      535.40     26.79 o
  -2   1   4     1335.67     1359.88     42.17 o
  -1   1   4      360.07      339.15      4.00 o
   0   1   4      551.96      590.66      4.31 o
   1   1   4       85.93      100.67      2.13 o
   2   1   4      575.85      536.27     11.85 o
   3   1   4      883.09      935.42     28.80 o
   4   1   4      460.24      487.45     15.53 o
   5   1   4      872.74      956.54     25.96 o
   6   1   4       24.91       31.37      5.32 o
   7   1   4       69.69       52.16      8.19 o
   8   1   4        3.51        7.96      7.38 o
  -7   2   4        2.81        5.69      8.02 o
  -6   2   4      171.53      166.16     10.28 o
  -5   2   4      355.59      338.98     12.37 o
  -4   2   4       14.40       18.15      4.46 o
  -3   2   4      462.83      479.91     13.14 o
  -2   2   4      144.27      134.45      9.46 o
  -1   2   4     2002.17     2050.62     27.82 o
   0   2   4        1.17        1.87      1.66 o
   1   2   4     1145.04     1237.69     22.85 o
   2   2   4      204.76      210.37      4.45 o
   3   2   4     2894.06     2865.37    113.37 o
   4   2   4       69.79       61.33      3.82 o
   5   2   4      303.84      306.49     12.25 o
   6   2   4      115.01      108.75      7.44 o
   7   2   4       18.59       19.10      5.29 o
   8   2   4       38.32       55.53      7.43 o
  -6   3   4       37.49       40.19     11.61 o
  -5   3   4      198.26      210.99     18.32 o
  -4   3   4     1131.75     1144.99     35.50 o
  -3   3   4       62.52       62.42      9.58 o
  -2   3   4       22.30       18.79      2.43 o
  -1   3   4      125.09      122.08      3.73 o
   0   3   4       93.82       89.04      4.76 o
   1   3   4       29.25       28.34      2.92 o
   2   3   4      576.08      603.59     12.66 o
   3   3   4      353.28      333.07      7.13 o
   4   3   4      452.05      453.59     17.18 o
   5   3   4        3.30        4.14      3.77 o
   6   3   4        1.71        2.81      4.36 o
   7   3   4        1.18       -1.31      5.17 o
   8   3   4      254.02      275.58     20.03 o
  -6   4   4        2.01       13.00      8.44 o
  -5   4   4      152.04      175.43     18.08 o
  -4   4   4       49.37       57.69     11.27 o
  -3   4   4        0.92        0.90      5.06 o
  -2   4   4       51.04       45.72      4.65 o
  -1   4   4       24.84       20.28      3.10 o
   0   4   4      612.92      646.21     12.92 o
   1   4   4     1904.19     1988.31     20.53 o
   2   4   4      256.15      257.76      7.70 o
   3   4   4        2.82        0.83      2.43 o
   4   4   4      401.38      414.75     14.08 o
   5   4   4       11.67       10.09      4.33 o
   6   4   4      326.92      323.36     16.24 o
   7   4   4      533.65      524.43     39.95 o
   8   4   4      113.17      124.53     19.74 o
  -5   5   4       36.15       29.31     17.11 o
  -4   5   4      126.74      106.45     14.95 o
  -3   5   4      357.66      348.50     14.66 o
  -2   5   4      170.28      159.68     19.70 o
  -1   5   4       16.42       19.83      7.12 o
   0   5   4      123.06      119.03      7.13 o
   1   5   4      659.19      655.49     15.44 o
   2   5   4        8.15       10.76      3.30 o
   3   5   4        6.87        5.64      2.98 o
   4   5   4      126.98      122.00      6.39 o
   5   5   4       40.55       42.76      6.07 o
   6   5   4      335.50      314.53     14.23 o
   7   5   4       94.73       97.12     17.37 o
   8   5   4        9.24       11.61     12.54 o
  -4   6   4       99.63       87.71     23.32 o
  -3   6   4       53.57       35.13     16.29 o
  -2   6   4        8.58       10.74      7.67 o
  -1   6   4      273.18      271.42     18.74 o
   0   6   4      313.94      304.38     18.84 o
   1   6   4      135.32      149.06      9.02 o
   2   6   4      259.69      267.70      8.87 o
   3   6   4      135.93      138.30      7.01 o
   4   6   4       22.75       15.45      6.22 o
   5   6   4      351.65      354.14     20.62 o
   6   6   4      169.41      156.58     11.08 o
   7   6   4      196.16      191.21     17.95 o
  -3   7   4       70.38       75.30     22.93 o
  -2   7   4      132.65      134.13     25.30 o
  -1   7   4      530.68      517.16     41.38 o
   0   7   4      162.19      171.86     16.78 o
   1   7   4        3.79       -2.06      6.52 o
   2   7   4       44.07       45.65      5.31 o
   3   7   4        1.31        0.48      4.03 o
   4   7   4      222.84      218.86     13.65 o
   5   7   4       32.54       30.96      5.36 o
   6   7   4        1.07       -4.46      6.30 o
   7   7   4       58.63       60.02     18.11 o
  -1   8   4       28.26       13.88     14.74 o
   0   8   4       13.55       18.02     14.65 o
   1   8   4      142.80      144.50     17.26 o
   2   8   4      110.18      114.42      9.50 o
   3   8   4      186.36      186.24     11.67 o
   4   8   4      264.65      265.14     16.16 o
   5   8   4       62.27       55.91     11.72 o
   6   8   4       32.14       38.41     11.50 o
   1   9   4      132.94      138.95     19.18 o
   3   9   4      181.51      168.09     26.77 o
   4   9   4        5.15       -2.83      6.93 o
  -5  -8   5        8.09        6.65      9.01 o
  -4  -8   5      132.14      137.85     18.76 o
  -3  -8   5       87.24       89.32     30.13 o
  -2  -8   5      148.22      132.02     17.66 o
  -1  -8   5      141.27      157.29     19.18 o
   0  -8   5       69.22       66.13     16.81 o
  -6  -7   5       30.60       22.39     10.24 o
  -5  -7   5       25.00       11.72      9.65 o
  -4  -7   5       25.88       22.21      8.22 o
  -3  -7   5        1.61        0.05      6.96 o
  -2  -7   5      122.56      130.58     27.61 o
  -1  -7   5      139.74      141.40     16.59 o
   0  -7   5        3.67        6.37      7.17 o
   1  -7   5       22.13       20.06     12.42 o
   2  -7   5       76.93       93.61     17.95 o
  -7  -6   5       79.53       78.40     14.18 o
  -6  -6   5        2.61        0.01      6.98 o
  -5  -6   5       92.26       80.83      7.82 o
  -4  -6   5       34.39       35.50      7.65 o
  -3  -6   5      288.60      314.28     29.26 o
  -2  -6   5      267.27      248.78     34.70 o
  -1  -6   5      260.38      234.63     17.93 o
   0  -6   5      429.42      420.54     19.73 o
   1  -6   5      133.62      133.60     12.83 o
   2  -6   5      144.81      167.58     19.39 o
   3  -6   5       33.61       41.12     13.54 o
   4  -6   5      133.87      138.30     20.57 o
  -7  -5   5       11.54        6.97      8.01 o
  -6  -5   5      754.39      738.69     27.14 o
  -5  -5   5        1.12       -2.03      4.72 o
  -4  -5   5      469.59      488.27     15.08 o
  -3  -5   5        1.32       -1.91      5.23 o
  -2  -5   5        4.15        4.04      5.87 o
  -1  -5   5       51.35       50.60      9.74 o
   0  -5   5      913.21      934.99     25.57 o
   1  -5   5      101.36       97.04     10.49 o
   2  -5   5       24.97       23.49      5.05 o
   3  -5   5       86.55       85.74      9.31 o
   4  -5   5       94.50      106.62     16.72 o
   5  -5   5       33.89       61.17     15.29 o
  -8  -4   5      171.98      196.77     18.22 o
  -7  -4   5      486.53      463.21     35.66 o
  -6  -4   5      488.82      503.84     19.33 o
  -5  -4   5        5.24        4.53      3.29 o
  -4  -4   5      305.39      296.46      9.75 o
  -3  -4   5      169.91      157.93     11.37 o
  -2  -4   5      345.58      325.27     13.68 o
  -1  -4   5      662.83      641.16     16.52 o
   0  -4   5      203.56      205.13     12.13 o
   1  -4   5      608.08      573.21     18.84 o
   2  -4   5      130.98      125.16      7.83 o
   3  -4   5       76.81       70.96      7.61 o
   4  -4   5       58.45       70.94     18.75 o
   5  -4   5      575.22      588.31     43.96 o
  -8  -3   5      140.93      151.38     26.70 o
  -7  -3   5       41.46       44.97      7.51 o
  -6  -3   5       96.99       93.94      9.23 o
  -5  -3   5     1139.29     1154.21     30.19 o
  -4  -3   5       14.54       14.18      3.32 o
  -3  -3   5     1267.31     1344.73     20.33 o
  -2  -3   5      625.53      612.72     12.47 o
  -1  -3   5      500.50      475.88     14.25 o
   0  -3   5      335.50      323.18      8.17 o
   1  -3   5      898.83      888.07     11.85 o
   2  -3   5      666.12      655.29     19.49 o
   3  -3   5      544.75      547.49     19.70 o
   4  -3   5      710.15      699.58     24.73 o
   5  -3   5      118.62      133.65     22.07 o
   6  -3   5       51.10       68.23     19.83 o
  -8  -2   5      176.03      185.30     27.09 o
  -7  -2   5      148.10      136.33     11.51 o
  -6  -2   5      569.84      530.26     30.97 o
  -5  -2   5     1471.42     1427.01     55.88 o
  -4  -2   5       91.39       91.98      4.55 o
  -3  -2   5      367.37      319.42      8.63 o
  -2  -2   5      538.73      512.35     11.85 o
  -1  -2   5        1.24        0.49      2.06 o
   0  -2   5      306.00      250.41     17.91 o
   1  -2   5        1.15        1.93      2.18 o
   2  -2   5      989.98      997.77     25.05 o
   3  -2   5     1139.40     1074.54     37.39 o
   4  -2   5      144.92      149.93      7.27 o
   5  -2   5      135.12      117.64      9.50 o
   6  -2   5      210.70      184.85     24.44 o
   7  -2   5       52.81       55.86     16.64 o
  -8  -1   5        2.43        3.45      6.95 o
  -7  -1   5       82.04       81.03     10.42 o
  -6  -1   5        1.75       -3.32      3.77 o
  -5  -1   5      223.18      217.66      8.40 o
  -4  -1   5     2548.51     2503.74     86.78 o
  -3  -1   5      684.06      680.28     28.61 o
  -2  -1   5      696.01      684.87     27.76 o
  -1  -1   5        5.81        5.93      1.84 o
   0  -1   5     5740.07     5163.57    132.61 o
   1  -1   5      138.39      130.72      3.52 o
   2  -1   5     2261.27     2343.56     35.22 o
   3  -1   5     1075.19     1027.17     35.98 o
   4  -1   5       85.57       84.71      6.45 o
   5  -1   5      697.35      652.45     41.69 o
   6  -1   5      145.26      145.31     11.73 o
   7  -1   5      195.12      200.30     25.92 o
  -7   0   5      131.32      125.37     12.13 o
  -6   0   5      168.43      156.40     10.30 o
  -5   0   5      351.20      341.04     16.61 o
  -4   0   5     2200.08     1994.98    130.82 o
  -3   0   5      173.71      190.65      7.87 o
  -2   0   5      501.88      541.95     20.90 o
  -1   0   5       95.77      107.20      3.07 o
   0   0   5       82.58       67.97      2.79 o
   1   0   5     3882.45     3734.75     79.18 o
   2   0   5      144.18      135.54      4.57 o
   3   0   5       88.74       98.19      6.27 o
   4   0   5       28.15       29.70      4.29 o
   5   0   5      267.13      288.25     10.41 o
   6   0   5        6.98        2.39      6.02 o
   7   0   5      292.91      283.29     28.74 o
   8   0   5       14.47        9.84      8.00 o
  -7   1   5       26.73       22.16      7.52 o
  -6   1   5      418.85      418.38     15.58 o
  -5   1   5        1.11       -0.65      3.92 o
  -4   1   5        3.14        2.10      3.16 o
  -3   1   5      260.42      234.54      6.54 o
  -2   1   5     1612.94     1743.77     28.59 o
  -1   1   5     6219.87     6377.21    105.52 o
   0   1   5      370.27      387.95      4.88 o
   1   1   5     7072.28     7501.85     72.20 o
   2   1   5       10.98       13.34      1.46 o
   3   1   5      106.75      121.98      5.71 o
   4   1   5      948.91     1010.99     28.13 o
   5   1   5      118.34      146.83      9.01 o
   6   1   5     1191.70     1168.41     43.49 o
   7   1   5      264.15      238.63     20.17 o
   8   1   5       21.04       17.92      8.47 o
  -7   2   5        3.67        5.08      7.64 o
  -6   2   5       34.45       45.03      6.77 o
  -5   2   5       44.03       46.71      6.24 o
  -4   2   5       36.29       37.77      5.16 o
  -3   2   5      448.94      454.52     10.74 o
  -2   2   5     1705.49     1721.00     71.09 o
  -1   2   5      478.45      457.56      7.10 o
   0   2   5      758.43      813.60     20.08 o
   1   2   5     1382.46     1510.31     15.73 o
   2   2   5       51.96       63.49      2.76 o
   3   2   5      339.19      323.76      9.52 o
   4   2   5      428.27      444.93     18.01 o
   5   2   5      182.97      182.41      9.00 o
   6   2   5      177.41      200.79      9.29 o
   7   2   5       35.48       21.00      5.32 o
   8   2   5       64.47       58.02      7.41 o
  -6   3   5        3.17        6.88     13.47 o
  -5   3   5      151.10      168.03     17.18 o
  -4   3   5        1.67        4.90      6.16 o
  -3   3   5      361.32      341.03     21.12 o
  -2   3   5      308.09      268.99     16.78 o
  -1   3   5      895.97      918.35     33.49 o
   0   3   5     1877.17     2085.86     71.22 o
   1   3   5      267.33      337.07     10.50 o
   2   3   5     1350.90     1344.86     35.03 o
   3   3   5      436.71      442.86     16.85 o
   4   3   5      378.50      373.19     16.23 o
   5   3   5      835.69      845.69     37.19 o
   6   3   5       15.87       10.28      5.00 o
   7   3   5      129.49      125.29     11.01 o
   8   3   5      195.18      191.38     18.42 o
  -6   4   5       27.82       35.48     11.44 o
  -5   4   5       58.38       52.50     12.12 o
  -4   4   5       66.32       63.30     12.00 o
  -3   4   5      145.17      145.54     14.41 o
  -2   4   5      285.54      272.16     10.02 o
  -1   4   5      205.01      224.75      8.04 o
   0   4   5       32.59       37.71      4.08 o
   1   4   5      464.35      485.97     11.79 o
   2   4   5      118.30      110.08      6.56 o
   3   4   5       44.53       42.93      3.74 o
   4   4   5      144.86      150.17      8.11 o
   5   4   5      383.78      395.67     14.43 o
   6   4   5      155.76      154.50     12.10 o
   7   4   5       83.31       84.82     13.09 o
   8   4   5        1.86      -14.76     14.76 o
  -5   5   5       24.83       22.46     10.16 o
  -4   5   5      356.27      339.12     23.57 o
  -3   5   5       12.00       12.98      7.68 o
  -2   5   5      157.35      160.48     14.95 o
  -1   5   5       36.15       39.00      8.63 o
   0   5   5       27.23       27.98      4.41 o
   1   5   5      782.59      836.89     15.12 o
   2   5   5       81.79       83.73      6.01 o
   3   5   5      333.87      322.05      9.30 o
   4   5   5       45.17       48.43      4.77 o
   5   5   5        1.32        2.13      3.59 o
   6   5   5      272.02      264.03     13.36 o
   7   5   5        3.74        3.44     10.21 o
   8   5   5        0.84        8.68     10.99 o
  -4   6   5        3.68        5.90     12.59 o
  -3   6   5       18.97       23.45     11.53 o
  -2   6   5        2.29        2.12      6.29 o
  -1   6   5      157.82      175.63     16.11 o
   0   6   5      391.73      411.86     21.56 o
   1   6   5       71.61       78.00      6.24 o
   2   6   5      152.66      159.52      7.82 o
   3   6   5      222.65      217.40     11.87 o
   4   6   5       87.98       92.63      9.27 o
   5   6   5       25.57       33.86      5.73 o
   6   6   5      207.61      199.76     12.19 o
   7   6   5      237.78      242.66     19.25 o
  -3   7   5       99.84       77.54     23.83 o
  -2   7   5        0.69        8.23     12.54 o
  -1   7   5      179.40      170.38     17.46 o
   0   7   5        3.90        6.46      7.38 o
   1   7   5       29.10       36.99     10.02 o
   2   7   5       22.21       24.47      4.51 o
   3   7   5        9.40        7.72      5.27 o
   4   7   5      118.74      112.56     10.67 o
   5   7   5       55.36       53.87      6.49 o
   6   7   5        8.05        8.62      7.31 o
   7   7   5        3.12        6.44      8.10 o
  -1   8   5        0.89       10.69     13.45 o
   0   8   5      103.37       70.86     20.43 o
   1   8   5      207.21      210.67     19.61 o
   2   8   5      136.30      127.01     13.15 o
   3   8   5       62.15       69.87      9.40 o
   4   8   5      114.92      113.67     11.74 o
   5   8   5       68.25       65.10     12.17 o
   6   8   5        8.76       17.44      9.23 o
   1   9   5        0.72        4.07      9.51 o
   3   9   5       12.28       -1.00     11.16 o
   4   9   5        3.95       -8.36      8.36 o
  -4  -8   6        3.60        3.88      7.54 o
  -3  -8   6      290.95      280.54     24.30 o
  -2  -8   6       90.04       66.66     15.22 o
  -1  -8   6       31.37       40.14     13.27 o
   0  -8   6        7.29        2.54     16.94 o
  -6  -7   6       12.56       11.97     10.86 o
  -5  -7   6        9.52        8.43      7.95 o
  -4  -7   6       13.15        9.77      6.86 o
  -3  -7   6      154.59      154.83     17.77 o
  -2  -7   6      247.92      256.14     30.90 o
  -1  -7   6       73.89       87.10     18.94 o
   0  -7   6       74.79       76.20     14.03 o
   1  -7   6       14.78        9.64     13.23 o
   2  -7   6       54.95       58.61     16.29 o
  -7  -6   6        0.66       -5.25      7.49 o
  -6  -6   6       26.35       29.07      9.72 o
  -5  -6   6      337.66      359.07     14.20 o
  -4  -6   6      407.88      412.10     15.50 o
  -3  -6   6        4.55        0.00      6.45 o
  -2  -6   6      411.79      410.77     23.62 o
  -1  -6   6      186.83      201.36     17.39 o
   0  -6   6       65.08       61.47     10.20 o
   1  -6   6      247.04      250.59     16.73 o
   2  -6   6      125.10      138.93     24.95 o
   3  -6   6       70.39       86.53     16.64 o
  -7  -5   6      195.27      182.67     17.45 o
  -6  -5   6        1.71       -1.27      6.27 o
  -5  -5   6       73.43       73.93      7.53 o
  -4  -5   6       30.64       35.41      6.29 o
  -3  -5   6       65.36       67.66      9.66 o
  -2  -5   6       33.27       28.71      8.38 o
  -1  -5   6      100.05       91.91     12.21 o
   0  -5   6      801.91      783.83     37.66 o
   1  -5   6      113.52      118.45     11.45 o
   2  -5   6       23.23       22.11      5.24 o
   3  -5   6        9.86       13.29      5.84 o
   4  -5   6      147.03      124.75     18.19 o
  -7  -4   6      525.50      530.62     76.55 o
  -6  -4   6      259.07      286.53     15.62 o
  -5  -4   6        3.37        3.04      3.17 o
  -4  -4   6      173.99      175.84      8.09 o
  -3  -4   6      512.85      503.67     17.70 o
  -2  -4   6        0.94        1.58      5.31 o
  -1  -4   6     1128.73     1070.83     33.41 o
   0  -4   6     1931.92     1874.36     75.79 o
   1  -4   6      231.03      220.36      8.78 o
   2  -4   6      386.28      383.22     12.64 o
   3  -4   6        6.29        8.39      4.29 o
   4  -4   6       50.71       63.81     12.74 o
   5  -4   6      341.87      401.44     27.04 o
  -8  -3   6      114.81       97.10     18.73 o
  -7  -3   6      158.85      170.96     11.56 o
  -6  -3   6     1169.57     1152.73     40.14 o
  -5  -3   6       24.49       25.02      4.37 o
  -4  -3   6        1.45        4.56      2.76 o
  -3  -3   6       38.45       44.43      5.16 o
  -2  -3   6      236.14      206.04      8.89 o
  -1  -3   6      441.54      410.54      9.96 o
   0  -3   6      214.11      192.77      7.33 o
   1  -3   6      344.74      330.72      8.36 o
   2  -3   6      224.60      226.99      8.16 o
   3  -3   6      194.39      195.26     11.13 o
   4  -3   6      206.42      225.47     18.08 o
   5  -3   6        1.65        7.93     11.98 o
   6  -3   6       33.84       40.94     14.57 o
  -8  -2   6      338.46      362.62     52.03 o
  -7  -2   6       60.03       54.70      8.90 o
  -6  -2   6      726.45      703.35     47.97 o
  -5  -2   6      252.63      250.22     10.61 o
  -4  -2   6        7.03       10.38      2.75 o
  -3  -2   6      376.48      345.68     11.20 o
  -2  -2   6     2775.07     2552.28     80.25 o
  -1  -2   6      634.17      512.20     23.58 o
   0  -2   6      203.30      162.37      6.88 o
   1  -2   6     1049.86     1089.10     30.31 o
   2  -2   6        2.51        2.74      1.72 o
   3  -2   6     1183.34     1136.88     41.76 o
   4  -2   6      318.83      332.98     13.52 o
   5  -2   6       71.76       74.30      8.13 o
   6  -2   6      134.46      129.50     12.76 o
   7  -2   6      132.45      183.48     24.78 o
  -8  -1   6      236.98      275.21     33.16 o
  -7  -1   6       96.19      100.14     11.21 o
  -6  -1   6       14.75       11.12      4.75 o
  -5  -1   6     1354.70     1278.77     69.75 o
  -4  -1   6      300.02      298.38     14.44 o
  -3  -1   6     2158.32     2158.53     99.55 o
  -2  -1   6       36.69       23.49      2.46 o
  -1  -1   6       28.87       24.40      2.17 o
   0  -1   6       38.76       36.10      2.19 o
   1  -1   6      856.43      824.91     16.60 o
   2  -1   6      826.24      828.22     12.45 o
   3  -1   6     1020.77     1020.62     22.07 o
   4  -1   6      923.29      854.34     30.14 o
   5  -1   6      332.49      336.20     14.36 o
   6  -1   6       87.71       92.63     15.77 o
   7  -1   6        3.81        5.33      7.58 o
  -7   0   6      198.77      205.19     12.17 o
  -6   0   6        1.38        4.30      4.86 o
  -5   0   6     1265.62     1118.35     63.44 o
  -4   0   6     1303.16     1216.47     64.63 o
  -3   0   6      363.35      342.30     11.36 o
  -2   0   6      205.61      198.76      5.68 o
  -1   0   6       15.46       12.05      1.67 o
   0   0   6       33.20       31.31      2.17 o
   1   0   6      234.21      170.72      7.68 o
   2   0   6     3444.98     3373.54    113.49 o
   3   0   6        1.78        5.17      2.89 o
   4   0   6      219.60      223.35     12.07 o
   5   0   6      235.58      237.68     10.98 o
   6   0   6      272.64      244.05     26.56 o
   7   0   6       41.80       39.55      8.95 o
   8   0   6      139.72      155.42     21.51 o
  -7   1   6       45.33       62.61      9.68 o
  -6   1   6      372.04      359.96     21.37 o
  -5   1   6       93.46       90.33      7.91 o
  -4   1   6     1569.40     1474.79     37.12 o
  -3   1   6      192.63      194.84      6.19 o
  -2   1   6     2672.68     3077.54     38.83 o
  -1   1   6      289.70      278.11      4.47 o
   0   1   6      920.25      958.43      8.12 o
   1   1   6      169.65      170.36      4.11 o
   2   1   6     2312.48     2415.38     57.61 o
   3   1   6     1090.87     1051.39     31.97 o
   4   1   6      540.33      550.08     13.04 o
   5   1   6     1155.04     1121.49     41.06 o
   6   1   6      248.17      255.53     10.93 o
   7   1   6      309.98      295.84     22.48 o
   8   1   6        1.51        1.00      6.44 o
  -7   2   6       91.26      101.89     12.72 o
  -6   2   6      432.53      458.58     19.46 o
  -5   2   6       14.65       16.56      4.78 o
  -4   2   6      888.51      871.15     25.21 o
  -3   2   6      198.61      211.32      8.01 o
  -2   2   6        8.11       17.45      1.81 o
  -1   2   6     1416.82     1477.41     28.70 o
   0   2   6       42.33       41.02      2.69 o
   1   2   6        1.57        2.02      1.11 o
   2   2   6      125.89      158.29      4.61 o
   3   2   6     1780.93     1857.83     56.24 o
   4   2   6      168.66      166.29      8.45 o
   5   2   6       21.49       28.43      4.41 o
   6   2   6        8.31        3.55      3.77 o
   7   2   6      197.33      189.55     10.25 o
   8   2   6       60.73       70.90     10.40 o
  -6   3   6       14.60       20.87      9.98 o
  -5   3   6      102.08      131.85     15.97 o
  -4   3   6       63.14       73.08     11.87 o
  -3   3   6      789.25      765.41     35.45 o
  -2   3   6      204.35      187.69     10.61 o
  -1   3   6     2576.57     2857.74     54.10 o
   0   3   6      525.36      563.33     10.99 o
   1   3   6     1899.02     2031.99     33.92 o
   2   3   6       90.29       89.88      3.75 o
   3   3   6      782.47      771.64     22.33 o
   4   3   6      751.71      727.88     32.59 o
   5   3   6       73.59       75.10      7.44 o
   6   3   6      576.78      561.13     25.09 o
   7   3   6       93.26       99.68     10.27 o
   8   3   6      605.47      614.68     64.25 o
  -6   4   6       11.60       30.77     14.70 o
  -5   4   6       72.03       68.80     13.63 o
  -4   4   6       67.26       71.73     12.51 o
  -3   4   6      698.34      637.97     27.38 o
  -2   4   6      498.64      504.78     13.93 o
  -1   4   6      174.93      198.56     13.75 o
   0   4   6      541.89      578.03     12.16 o
   1   4   6      296.51      301.23      9.50 o
   2   4   6      217.01      222.07      8.67 o
   3   4   6      133.49      143.09      4.52 o
   4   4   6       93.72      104.57      6.69 o
   5   4   6       77.84       74.52      8.18 o
   6   4   6      173.48      178.66     15.58 o
   7   4   6        4.69        6.85      6.31 o
   8   4   6      127.64      112.27     19.75 o
  -5   5   6       12.42       16.60      9.80 o
  -4   5   6        0.68       -1.21      6.73 o
  -3   5   6       61.55       52.93     11.41 o
  -2   5   6      356.87      369.07     21.33 o
  -1   5   6      122.04      118.07     12.73 o
   0   5   6     1350.99     1477.34     32.65 o
   1   5   6      136.27      144.91      7.93 o
   2   5   6      869.26      903.35     18.25 o
   3   5   6       17.90       21.12      3.80 o
   4   5   6        1.07        1.60      2.76 o
   5   5   6      247.46      248.64     11.54 o
   6   5   6      158.62      162.85     11.17 o
   7   5   6      610.51      606.14     36.10 o
   8   5   6        2.36        6.25     11.48 o
  -4   6   6       50.79       58.53     20.17 o
  -3   6   6      180.84      200.93     19.37 o
  -2   6   6      144.74      139.08     15.75 o
  -1   6   6      734.07      729.18     29.95 o
   0   6   6        1.77       -0.95      5.41 o
   1   6   6       85.55       89.63      7.41 o
   2   6   6       17.26       18.31      4.93 o
   3   6   6       45.09       52.12      7.24 o
   4   6   6        7.22        5.86      2.56 o
   5   6   6      291.52      296.42     12.07 o
   6   6   6      148.91      153.23     11.14 o
   7   6   6       95.08       87.26     23.08 o
  -3   7   6       16.38        4.53     12.33 o
  -2   7   6       38.22       34.39     14.46 o
  -1   7   6      113.93      112.47     20.19 o
   0   7   6       16.53       16.22      9.96 o
   1   7   6      306.77      286.38     20.09 o
   2   7   6       29.89       28.66      5.53 o
   3   7   6      136.35      165.86     11.99 o
   4   7   6      288.93      280.68     14.88 o
   5   7   6       75.31       70.60      6.89 o
   6   7   6        5.85        8.14      7.68 o
   7   7   6       32.15       24.52     10.03 o
  -1   8   6       10.85       18.53     15.21 o
   0   8   6      134.56      114.19     16.47 o
   1   8   6        8.07        0.31     12.41 o
   2   8   6       77.70       85.01     15.49 o
   3   8   6      186.82      194.36     15.52 o
   4   8   6      115.54      117.30     11.76 o
   5   8   6        4.98       -3.31      6.28 o
   6   8   6       73.73       61.40     14.22 o
   1   9   6        3.48        9.83     15.47 o
   2   9   6      288.97      266.70     32.20 o
   3   9   6       17.23        4.77     12.01 o
   4   9   6        0.56       -4.49      8.75 o
  -4  -8   7       35.29       33.33     10.56 o
  -3  -8   7       72.31       89.73     16.92 o
  -2  -8   7       66.51       59.78     14.84 o
  -1  -8   7        4.71       -5.34      8.55 o
   0  -8   7      106.00       92.28     25.82 o
  -6  -7   7      173.19      192.32     22.06 o
  -5  -7   7        3.77        0.08      7.41 o
  -4  -7   7       76.75       77.51     12.02 o
  -3  -7   7      341.04      327.30     23.97 o
  -2  -7   7      188.12      195.40     19.68 o
  -1  -7   7       44.47       37.63     12.10 o
   0  -7   7        0.57        4.30      8.31 o
   1  -7   7        8.32        3.03      8.79 o
   2  -7   7       36.20       31.26     14.39 o
  -6  -6   7        8.26       13.24      8.60 o
  -5  -6   7      229.01      229.57     14.93 o
  -4  -6   7        3.32        0.10      5.18 o
  -3  -6   7      379.57      331.61     31.81 o
  -2  -6   7      208.30      221.04     18.64 o
  -1  -6   7      197.73      233.90     18.82 o
   0  -6   7       13.17        4.32      7.45 o
   1  -6   7      162.05      149.98     14.38 o
   2  -6   7        2.21       -1.33      6.84 o
   3  -6   7       16.21       31.97     14.40 o
  -7  -5   7       22.21       29.78     10.68 o
  -6  -5   7      133.42      142.06     15.01 o
  -5  -5   7      166.82      177.25     10.92 o
  -4  -5   7       51.59       47.95      6.93 o
  -3  -5   7      149.73      148.98     12.40 o
  -2  -5   7      138.30      149.26     14.85 o
  -1  -5   7       26.98       49.70     11.83 o
   0  -5   7       43.51       32.34      9.58 o
   1  -5   7       72.27       68.59      9.90 o
   2  -5   7       19.82       13.92      5.09 o
   3  -5   7      268.12      259.28     17.19 o
   4  -5   7      176.76      172.97     20.80 o
  -7  -4   7      247.44      243.96     18.61 o
  -6  -4   7       35.06       37.40      7.34 o
  -5  -4   7      127.76      136.78      7.28 o
  -4  -4   7      750.70      723.16     21.20 o
  -3  -4   7        1.61        0.92      4.23 o
  -2  -4   7      795.98      788.45     20.81 o
  -1  -4   7      411.89      413.15     20.17 o
   0  -4   7      568.89      492.47     28.59 o
   1  -4   7      131.05      115.95      7.59 o
   2  -4   7      434.77      443.10     14.08 o
   3  -4   7       11.43       11.25      4.78 o
   4  -4   7        9.96       14.99      9.82 o
   5  -4   7      130.20      144.58     18.85 o
  -8  -3   7       17.47       14.22     23.10 o
  -7  -3   7       23.23       21.35      7.46 o
  -6  -3   7      231.48      228.69     11.87 o
  -5  -3   7        3.16        1.81      3.17 o
  -4  -3   7        1.37       -0.91      2.69 o
  -3  -3   7       74.15       89.08      5.68 o
  -2  -3   7       88.42       82.54      5.33 o
  -1  -3   7      420.63      378.10     16.50 o
   0  -3   7       57.69       53.46      4.50 o
   1  -3   7        2.79        2.40      2.76 o
   2  -3   7      213.89      207.56      8.22 o
   3  -3   7      347.87      347.38     14.69 o
   4  -3   7      248.96      256.75     23.42 o
   5  -3   7       96.65      115.17     15.27 o
   6  -3   7        0.66       -5.78      8.15 o
  -8  -2   7        6.52        5.74      7.15 o
  -7  -2   7      246.82      237.44     16.08 o
  -6  -2   7      933.70      917.98     36.61 o
  -5  -2   7        0.92        0.44      2.64 o
  -4  -2   7      105.15      103.64      5.44 o
  -3  -2   7     1268.37     1209.42     41.94 o
  -2  -2   7      109.61      121.96      5.00 o
  -1  -2   7     1900.62     1682.63     64.24 o
   0  -2   7     2735.30     2598.53    109.97 o
   1  -2   7      579.75      558.61     30.60 o
   2  -2   7      517.24      480.10     11.77 o
   3  -2   7     1094.46     1105.48     32.98 o
   4  -2   7      108.46      115.65      6.80 o
   5  -2   7        1.02       -0.58      4.85 o
   6  -2   7        6.11        3.65      6.27 o
   7  -2   7       53.90       30.99     14.61 o
  -7  -1   7      131.16      132.15     12.42 o
  -6  -1   7       84.74       80.31      7.36 o
  -5  -1   7       35.89       39.35      4.17 o
  -4  -1   7      215.85      224.33     11.90 o
  -3  -1   7       20.12       17.79      2.67 o
  -2  -1   7      553.53      636.37     19.30 o
  -1  -1   7        7.10       11.21      2.07 o
   0  -1   7     1456.19     1335.89     52.03 o
   1  -1   7     1609.65     1562.50     30.63 o
   2  -1   7      318.00      291.69      9.78 o
   3  -1   7      142.95      140.59      6.01 o
   4  -1   7      305.64      300.92      9.49 o
   5  -1   7      110.25      104.99      8.56 o
   6  -1   7      152.55      158.58     14.05 o
   7  -1   7       30.41       14.87      9.06 o
  -7   0   7       42.64       37.85      7.24 o
  -6   0   7      292.12      278.60     11.77 o
  -5   0   7     1217.76     1107.72     60.24 o
  -4   0   7       54.38       58.63      3.77 o
  -3   0   7      146.95      135.06      4.51 o
  -2   0   7     2370.12     2590.84     70.84 o
  -1   0   7      281.10      306.83      9.66 o
   0   0   7      500.16      448.70      8.58 o
   1   0   7     8927.53     9093.50    287.10 o
   2   0   7      531.88      520.10     17.01 o
   3   0   7       14.44        9.12      3.01 o
   4   0   7      296.47      313.31     10.45 o
   5   0   7      228.13      216.16     12.80 o
   6   0   7      347.29      343.51     16.71 o
   7   0   7      150.69      171.91     13.75 o
  -7   1   7      203.26      193.94     16.35 o
  -6   1   7      205.15      189.95     13.26 o
  -5   1   7      776.06      731.99     29.94 o
  -4   1   7       15.38       11.52      3.81 o
  -3   1   7      271.68      313.02      7.80 o
  -2   1   7      718.60      769.01     12.17 o
  -1   1   7      151.42      107.98      2.99 o
   0   1   7      464.58      495.70      6.13 o
   1   1   7      859.71      942.05     13.22 o
   2   1   7      413.89      425.05     12.05 o
   3   1   7      500.17      457.65     11.73 o
   4   1   7      717.65      704.22     24.93 o
   5   1   7      869.97      869.76     39.76 o
   6   1   7      157.49      156.50     10.32 o
   7   1   7      154.86      152.08     14.85 o
   8   1   7       10.06       16.03      8.32 o
  -7   2   7      205.99      221.04     17.22 o
  -6   2   7       27.69       26.01      5.93 o
  -5   2   7      326.75      323.86     12.54 o
  -4   2   7      954.81      950.87     18.33 o
  -3   2   7       65.99       62.23      5.23 o
  -2   2   7      254.85      258.02      5.67 o
  -1   2   7     3731.61     4038.25     79.12 o
   0   2   7       84.14       82.55      3.55 o
   1   2   7     2609.32     3091.54     18.75 o
   2   2   7     1579.96     1655.41     28.93 o
   3   2   7      522.05      547.26     16.13 o
   4   2   7      601.88      584.00     18.56 o
   5   2   7      813.21      817.29     33.63 o
   6   2   7       56.49       64.13      6.33 o
   7   2   7       37.79       41.82      7.18 o
   8   2   7      185.87      228.85     33.12 o
  -6   3   7      113.66      105.37     16.39 o
  -5   3   7        4.65        7.31      8.23 o
  -4   3   7     1682.30     1668.74     44.85 o
  -3   3   7      233.22      224.42     16.58 o
  -2   3   7      974.05     1069.65     37.50 o
  -1   3   7      908.19      974.66     23.91 o
   0   3   7        7.92        5.26      1.65 o
   1   3   7      106.61      111.81      3.91 o
   2   3   7     1022.30     1051.84     13.82 o
   3   3   7      899.34      943.83     33.17 o
   4   3   7     1383.32     1254.26     51.49 o
   5   3   7     1310.95     1274.97     78.40 o
   6   3   7       87.50       82.04      9.28 o
   7   3   7       51.17       54.60      8.91 o
   8   3   7      140.69      134.12     16.14 o
  -5   4   7       14.08       11.97      8.69 o
  -4   4   7      320.79      316.18     21.94 o
  -3   4   7     1252.56     1153.17     37.01 o
  -2   4   7      126.97      121.11     18.32 o
  -1   4   7       25.53       22.65      7.00 o
   0   4   7       30.79       31.38      3.78 o
   1   4   7      586.52      600.22     13.14 o
   2   4   7      265.81      291.36      9.86 o
   3   4   7     1072.72     1124.44     15.92 o
   4   4   7      126.76      133.15      7.44 o
   5   4   7        2.60        1.52      4.00 o
   6   4   7      206.75      197.22     16.31 o
   7   4   7       98.74       96.52     12.33 o
   8   4   7       34.06       37.42     14.89 o
  -5   5   7      248.65      255.50     30.90 o
  -4   5   7        1.25       11.66      8.10 o
  -3   5   7     1162.50     1035.00     38.66 o
  -2   5   7       86.36       81.86     12.14 o
  -1   5   7      299.35      323.27     19.24 o
   0   5   7      656.76      690.42     24.98 o
   1   5   7      409.65      435.10     14.07 o
   2   5   7      643.29      646.71     15.63 o
   3   5   7      861.05      843.11     30.63 o
   4   5   7       33.27       44.92      4.99 o
   5   5   7        5.09        7.49      3.97 o
   6   5   7     1067.08     1065.13     57.93 o
   7   5   7      210.87      232.95     36.01 o
   8   5   7      173.18      168.73     34.46 o
  -4   6   7       28.92       18.86     10.33 o
  -3   6   7        2.28        6.11      7.60 o
  -2   6   7      145.70      148.08     16.45 o
  -1   6   7       59.90       75.51     12.22 o
   0   6   7      335.49      308.89     19.58 o
   1   6   7       60.55       60.71      7.83 o
   2   6   7      223.24      221.21     10.72 o
   3   6   7      315.28      294.40     13.52 o
   4   6   7      124.43      130.11      6.81 o
   5   6   7       74.67       75.56      7.12 o
   6   6   7       12.71       13.21      5.46 o
   7   6   7      112.95      102.25     18.95 o
  -3   7   7       55.50       58.23     21.16 o
  -2   7   7      369.81      349.95     25.33 o
  -1   7   7      132.12      132.16     16.39 o
   0   7   7      515.38      530.59     27.39 o
   1   7   7      373.77      355.28     22.19 o
   2   7   7       19.89       23.89      6.21 o
   3   7   7        8.45       12.93      5.58 o
   4   7   7      341.06      342.01     16.46 o
   5   7   7      218.19      240.40     10.99 o
   6   7   7       15.46        9.91      8.46 o
   7   7   7      324.68      305.40     42.43 o
  -1   8   7      140.80      146.37     27.28 o
   0   8   7        1.64        1.86      8.56 o
   1   8   7      145.02      133.55     16.84 o
   2   8   7       24.34       28.25     10.90 o
   3   8   7      108.69      112.90     13.24 o
   4   8   7       62.97       51.09      9.42 o
   5   8   7       82.17       85.39     11.60 o
   6   8   7       67.39       56.67     12.55 o
   2   9   7      122.91      136.34     19.07 o
   3   9   7       56.49       41.91     14.98 o
   4   9   7        1.06        4.69      8.96 o
  -3  -8   8       25.60       32.15     12.79 o
  -2  -8   8        0.74       -1.88      9.37 o
  -1  -8   8       27.13       41.55     16.36 o
  -5  -7   8      157.21      162.97     20.02 o
  -4  -7   8      219.36      207.15     20.61 o
  -3  -7   8       49.87       59.37     13.98 o
  -2  -7   8      260.13      259.71     22.32 o
  -1  -7   8       73.52       77.49     14.64 o
   0  -7   8       41.89       31.69     11.58 o
   1  -7   8        1.80       -2.17      8.55 o
   2  -7   8      127.35      117.40     28.45 o
  -6  -6   8      152.48      154.41     16.57 o
  -5  -6   8       29.38       38.44      9.59 o
  -4  -6   8      104.44      121.48     12.89 o
  -3  -6   8      168.12      187.32     33.38 o
  -2  -6   8       71.27       82.18     13.55 o
  -1  -6   8       78.80       55.57     12.12 o
   0  -6   8      135.86      121.03     15.74 o
   1  -6   8       70.64       68.02     13.49 o
   2  -6   8        3.84        4.88      7.78 o
   3  -6   8      498.56      438.37     44.26 o
  -7  -5   8       18.59       20.54      9.72 o
  -6  -5   8      171.55      181.38     20.37 o
  -5  -5   8       34.51       28.12      5.10 o
  -4  -5   8      289.24      274.53     11.77 o
  -3  -5   8      544.15      497.10     32.65 o
  -2  -5   8       16.53       14.89      7.99 o
  -1  -5   8      184.87      168.19     19.59 o
   0  -5   8      306.79      304.93     20.06 o
   1  -5   8      278.89      276.79     12.93 o
   2  -5   8       40.42       41.68      6.79 o
   3  -5   8        1.10        2.05      6.96 o
   4  -5   8      103.35      116.34     23.10 o
  -7  -4   8       21.54       29.39      9.87 o
  -6  -4   8        1.56        3.05      4.89 o
  -5  -4   8      176.14      181.76      8.34 o
  -4  -4   8        3.19        3.12      3.14 o
  -3  -4   8      131.01      127.40      7.82 o
  -2  -4   8      478.06      433.12     21.19 o
  -1  -4   8     1171.49     1003.56     94.69 o
   0  -4   8       86.76       81.64     10.84 o
   1  -4   8      408.59      405.73     14.24 o
   2  -4   8       46.48       47.00      6.49 o
   3  -4   8      268.73      259.02     12.54 o
   4  -4   8      452.86      440.74     29.93 o
   5  -4   8       88.90       92.68     16.87 o
  -7  -3   8      179.79      196.65     17.18 o
  -6  -3   8        1.17        0.80      4.19 o
  -5  -3   8      240.25      233.28     12.17 o
  -4  -3   8       94.21       94.53      5.54 o
  -3  -3   8        4.12        3.28      3.65 o
  -2  -3   8     2383.83     2113.12    103.94 o
  -1  -3   8       75.72       69.11      4.90 o
   0  -3   8       32.25       35.09      5.70 o
   1  -3   8        2.05        3.90      3.26 o
   2  -3   8       38.50       43.41      4.91 o
   3  -3   8       57.72       54.08      7.50 o
   4  -3   8      143.70      154.68     16.18 o
   5  -3   8       73.57       85.93     15.97 o
   6  -3   8       16.51       34.82     14.40 o
  -7  -2   8      109.61      102.69     10.73 o
  -6  -2   8        7.01        9.21      3.79 o
  -5  -2   8        3.92        3.58      2.92 o
  -4  -2   8      346.75      326.60     10.96 o
  -3  -2   8      122.25      101.21      5.93 o
  -2  -2   8     1210.43     1060.89     47.21 o
  -1  -2   8     1062.75     1024.10     23.79 o
   0  -2   8     2988.50     3124.93    109.02 o
   1  -2   8      759.68      781.80     26.98 o
   2  -2   8      359.79      373.11      9.82 o
   3  -2   8      886.16      910.76     19.34 o
   4  -2   8       28.25       31.49      4.74 o
   5  -2   8      293.41      303.26     14.51 o
   6  -2   8        0.97       -1.67      5.86 o
  -7  -1   8       37.30       38.22      8.74 o
  -6  -1   8       24.19       18.56      5.35 o
  -5  -1   8      147.49      132.32      6.20 o
  -4  -1   8      859.01      837.29     39.10 o
  -3  -1   8      191.95      168.37      6.02 o
  -2  -1   8      345.43      355.20      7.33 o
  -1  -1   8      463.60      438.56     14.34 o
   0  -1   8      252.99      275.21     11.71 o
   1  -1   8       74.30       63.75      3.25 o
   2  -1   8      561.39      522.29      9.78 o
   3  -1   8      526.40      534.86     11.37 o
   4  -1   8      203.89      209.43      8.14 o
   5  -1   8      144.75      158.54      9.63 o
   6  -1   8        0.83        4.30      6.71 o
   7  -1   8       11.50       16.19      9.07 o
  -7   0   8      171.72      177.34     13.90 o
  -6   0   8      361.79      347.52     14.36 o
  -5   0   8      165.34      156.36      7.86 o
  -4   0   8      263.19      265.50      7.00 o
  -3   0   8     1337.23     1339.02     27.34 o
  -2   0   8       31.61       48.65      3.04 o
  -1   0   8       80.57       60.75      3.09 o
   0   0   8      456.39      490.08      8.55 o
   1   0   8    10646.14    10882.73    324.37 o
   2   0   8      630.62      582.40     11.65 o
   3   0   8      365.28      342.23      8.87 o
   4   0   8      193.48      204.10     10.67 o
   5   0   8      140.41      133.16     12.30 o
   6   0   8      207.26      199.40     13.75 o
   7   0   8       53.62       56.86     11.32 o
  -7   1   8       86.60       85.74      8.58 o
  -6   1   8       75.13       61.11      8.00 o
  -5   1   8      510.29      485.80     18.25 o
  -4   1   8      105.47       98.49      7.68 o
  -3   1   8       12.14        8.76      2.27 o
  -2   1   8        9.31       21.17      2.09 o
  -1   1   8      352.47      403.35      7.25 o
   0   1   8     1971.90     2045.85     13.44 o
   1   1   8      258.83      262.40      5.10 o
   2   1   8      195.03      190.20      8.75 o
   3   1   8      452.71      427.82     15.50 o
   4   1   8      647.46      620.56     23.69 o
   5   1   8      298.66      301.06     12.55 o
   6   1   8      404.85      420.21     24.29 o
   7   1   8       77.20       54.22      9.67 o
   8   1   8       35.75       33.18      9.47 o
  -6   2   8      421.74      440.21     15.21 o
  -5   2   8     1055.78     1040.02     21.22 o
  -4   2   8      143.52      131.59      8.12 o
  -3   2   8       14.32       11.07      3.44 o
  -2   2   8      785.15      869.03     21.76 o
  -1   2   8      252.35      233.66      5.24 o
   0   2   8     1474.47     1493.77     22.62 o
   1   2   8      760.00      813.76     10.89 o
   2   2   8     2382.15     2707.45     37.48 o
   3   2   8      364.83      344.27      8.70 o
   4   2   8      623.57      593.92     21.94 o
   5   2   8      279.35      278.34      9.89 o
   6   2   8       14.76        9.69      4.09 o
   7   2   8       73.87       89.87      9.01 o
   8   2   8      122.57      129.12     22.64 o
  -6   3   8       77.63       85.04     27.41 o
  -5   3   8       65.15       67.46     13.19 o
  -4   3   8      205.74      205.53     17.84 o
  -3   3   8        1.81        3.47      8.36 o
  -2   3   8      317.24      323.09     22.80 o
  -1   3   8      267.49      251.23      6.98 o
   0   3   8        9.08        7.50      2.06 o
   1   3   8     1086.13     1159.81     15.53 o
   2   3   8      153.14      156.26      5.41 o
   3   3   8       65.53       66.19      3.87 o
   4   3   8      623.23      581.81     31.05 o
   5   3   8     1739.71     1658.37     95.10 o
   6   3   8       38.59       44.72      8.17 o
   7   3   8      219.79      228.50     15.30 o
   8   3   8       95.39       91.18     14.50 o
  -5   4   8       28.97       35.10     12.78 o
  -4   4   8      555.50      520.47     27.90 o
  -3   4   8      608.06      575.24     27.11 o
  -2   4   8      240.84      248.52     17.32 o
  -1   4   8      518.41      527.52     22.57 o
   0   4   8        9.26       11.24      3.13 o
   1   4   8        2.35        0.60      2.52 o
   2   4   8      788.30      821.53     14.76 o
   3   4   8      666.34      720.36     21.32 o
   4   4   8      105.98       99.38      7.64 o
   5   4   8      584.45      598.71     34.59 o
   6   4   8      281.27      267.43     17.01 o
   7   4   8       52.35       50.92     14.75 o
   8   4   8       59.83       87.29     18.54 o
  -5   5   8       20.42       18.78     10.79 o
  -4   5   8      324.70      307.16     23.70 o
  -3   5   8      371.87      312.96     22.28 o
  -2   5   8      149.29      147.30     15.26 o
  -1   5   8      499.37      479.08     23.43 o
   0   5   8       93.07       93.92      8.29 o
   1   5   8       44.71       47.48      5.30 o
   2   5   8      878.43      909.09     18.60 o
   3   5   8      470.48      469.83     18.52 o
   4   5   8       47.88       43.74      5.13 o
   5   5   8      205.63      213.53     11.91 o
   6   5   8     1392.61     1447.29     77.10 o
   7   5   8       63.77       70.39     17.46 o
   8   5   8       95.14       89.26     19.57 o
  -4   6   8       69.56       82.83     16.00 o
  -3   6   8      240.83      247.54     21.62 o
  -2   6   8      141.70      137.28     16.48 o
  -1   6   8      130.40      141.83     15.56 o
   0   6   8      315.57      305.59     19.99 o
   1   6   8       14.59       19.89      5.87 o
   2   6   8      310.15      310.04     12.55 o
   3   6   8      199.34      205.45     11.70 o
   4   6   8      374.77      378.40     11.60 o
   5   6   8       95.21       89.92      7.72 o
   6   6   8      391.09      373.15     30.26 o
   7   6   8       67.79       54.31     21.64 o
  -2   7   8      188.02      178.25     19.65 o
  -1   7   8       63.87       57.95     12.96 o
   0   7   8      572.61      581.80     28.94 o
   1   7   8      147.99      152.42     15.90 o
   2   7   8       23.59       21.20      7.02 o
   3   7   8      270.17      267.03     13.96 o
   4   7   8      522.31      527.12     20.79 o
   5   7   8      107.12      101.25      8.12 o
   6   7   8       45.38       29.02      9.54 o
   7   7   8      200.45      187.50     24.08 o
  -1   8   8       21.18       34.32     12.11 o
   0   8   8       38.84       32.82     11.95 o
   1   8   8       90.52       88.23     14.89 o
   2   8   8      135.01      139.45     17.13 o
   3   8   8      133.90      122.04     13.78 o
   4   8   8       33.33       36.81     11.08 o
   5   8   8       60.48       49.49     10.07 o
   6   8   8        3.20       -5.42      7.64 o
   2   9   8      178.30      175.65     20.67 o
   3   9   8       96.78       66.35     15.95 o
  -2  -8   9       17.53       25.77     16.08 o
  -5  -7   9      130.45      132.96     15.54 o
  -4  -7   9       66.96       75.25     12.35 o
  -3  -7   9      121.59      105.82     16.71 o
  -2  -7   9      521.53      514.51     30.19 o
  -1  -7   9       94.63      118.75     17.36 o
   0  -7   9        0.93        2.62      8.72 o
   1  -7   9       21.84       15.36     21.92 o
  -6  -6   9        6.01        4.58      8.84 o
  -5  -6   9      103.00      105.09     13.43 o
  -4  -6   9      163.65      169.82     15.02 o
  -3  -6   9      157.45      157.80     17.79 o
  -2  -6   9       10.43        5.14      7.55 o
  -1  -6   9       19.55       16.25      8.76 o
   0  -6   9      286.21      276.75     27.63 o
   1  -6   9       11.53       18.35      9.68 o
   2  -6   9      379.54      397.98     36.12 o
   3  -6   9      304.75      316.27     38.96 o
  -7  -5   9       47.22       55.08     12.71 o
  -6  -5   9       46.39       54.12      9.47 o
  -5  -5   9      204.90      219.34     10.58 o
  -4  -5   9      733.35      717.35     44.11 o
  -3  -5   9      345.04      313.65     27.39 o
  -2  -5   9       55.63       43.84      7.30 o
  -1  -5   9      153.54      155.34     15.91 o
   0  -5   9      228.98      213.43     11.70 o
   1  -5   9       74.10       81.92      8.74 o
   2  -5   9       51.51       54.18     10.16 o
   3  -5   9      225.37      231.72     17.52 o
   4  -5   9       12.32        2.91     11.25 o
  -7  -4   9        8.62       18.57      8.47 o
  -6  -4   9      148.12      148.20     13.42 o
  -5  -4   9      102.72      107.82      7.92 o
  -4  -4   9      179.59      186.93      9.34 o
  -3  -4   9      118.99      113.31      7.79 o
  -2  -4   9      124.92      107.68      9.01 o
  -1  -4   9        3.63        2.21      5.56 o
   0  -4   9        0.88       -1.37      4.27 o
   1  -4   9      578.01      578.88     22.54 o
   2  -4   9       38.60       40.77      6.90 o
   3  -4   9      458.58      460.91     21.00 o
   4  -4   9      129.17      119.20     13.36 o
   5  -4   9      196.39      221.65     22.57 o
  -7  -3   9      197.73      195.99     16.99 o
  -6  -3   9      510.43      489.66     27.55 o
  -5  -3   9      205.89      198.49     12.25 o
  -4  -3   9       21.20       21.23      3.88 o
  -3  -3   9      209.34      196.23     11.56 o
  -2  -3   9      186.09      168.56      7.37 o
  -1  -3   9      848.49      784.99     26.46 o
   0  -3   9      488.01      453.41     15.86 o
   1  -3   9      199.77      189.60      8.90 o
   2  -3   9        0.90        3.14      3.49 o
   3  -3   9        4.79        6.73      4.98 o
   4  -3   9      308.73      302.08     21.75 o
   5  -3   9        5.28       20.42     10.80 o
   6  -3   9      124.81      171.32     24.52 o
  -7  -2   9       57.85       57.50      9.30 o
  -6  -2   9        6.83        7.99      4.13 o
  -5  -2   9       77.29       78.56      5.29 o
  -4  -2   9       17.20       19.75      3.31 o
  -3  -2   9       78.42       70.11      4.35 o
  -2  -2   9      373.46      343.87     15.14 o
  -1  -2   9     1930.69     1873.67     52.60 o
   0  -2   9       52.74       39.67      2.73 o
   1  -2   9        4.34        7.82      2.57 o
   2  -2   9       88.17       94.37      6.07 o
   3  -2   9        4.14        2.73      3.48 o
   4  -2   9     1028.91     1025.09     17.69 o
   5  -2   9       72.66       78.25      7.98 o
   6  -2   9       86.82       84.53     26.66 o
  -7  -1   9      154.59      154.01     13.52 o
  -6  -1   9        6.45        1.72      4.35 o
  -5  -1   9       81.65       94.24      5.59 o
  -4  -1   9      108.25      116.34      5.62 o
  -3  -1   9       86.78       71.98      4.03 o
  -2  -1   9     1007.36      971.64     12.60 o
  -1  -1   9       17.40       18.26      2.66 o
   0  -1   9      485.77      428.96     14.80 o
   1  -1   9      449.95      446.66     14.58 o
   2  -1   9      286.68      269.16     10.67 o
   3  -1   9       27.78       30.61      4.36 o
   4  -1   9      152.77      153.49      8.56 o
   5  -1   9      282.82      293.96     17.22 o
   6  -1   9        1.61       -1.61      6.02 o
   7  -1   9      131.38      161.03     15.98 o
  -7   0   9       20.74       15.56      8.79 o
  -6   0   9       54.24       57.31      7.99 o
  -5   0   9        1.81        2.38      4.18 o
  -4   0   9       96.61       89.16      4.84 o
  -3   0   9      421.84      390.06      7.92 o
  -2   0   9      871.54      800.69     11.48 o
  -1   0   9      211.02      224.68      5.51 o
   0   0   9     2590.74     2695.61     31.39 o
   1   0   9       46.57       41.18      3.19 o
   2   0   9      277.27      258.60      8.01 o
   3   0   9      100.91      102.97      5.72 o
   4   0   9      426.35      391.13     12.48 o
   5   0   9      850.08      826.08     26.35 o
   6   0   9      183.72      164.88     14.69 o
   7   0   9       43.42       38.87     12.24 o
  -7   1   9       27.42       32.55      6.69 o
  -6   1   9      210.23      204.03     11.64 o
  -5   1   9        5.18        1.95      4.11 o
  -4   1   9       94.92       89.84      7.53 o
  -3   1   9       57.77       56.33      3.97 o
  -2   1   9       80.58       96.43      3.50 o
  -1   1   9     1568.43     1606.94     20.82 o
   0   1   9      112.81      123.47      4.50 o
   1   1   9        1.89        1.91      1.59 o
   2   1   9       95.70       87.57      4.69 o
   3   1   9      777.24      754.95     26.39 o
   4   1   9       32.04       33.44      6.19 o
   5   1   9       24.86       25.32      6.67 o
   6   1   9      267.34      270.87     15.13 o
   7   1   9        0.88       -2.35      5.51 o
   8   1   9       57.05       70.25     14.74 o
  -6   2   9       61.78       68.17      7.58 o
  -5   2   9      318.49      306.81     12.50 o
  -4   2   9      170.50      167.72      8.97 o
  -3   2   9       66.34       71.98      6.01 o
  -2   2   9       48.48       38.23      4.08 o
  -1   2   9     1374.58     1408.38     27.55 o
   0   2   9      503.14      542.27      9.52 o
   1   2   9     2715.78     3051.55     61.96 o
   2   2   9        5.20        2.94      1.21 o
   3   2   9      577.67      567.23     15.90 o
   4   2   9      966.09      982.55     31.89 o
   5   2   9      181.65      169.85      8.21 o
   6   2   9       93.86      101.79      8.67 o
   7   2   9        1.26        1.40      4.78 o
   8   2   9       11.45       10.32      7.30 o
  -6   3   9       34.18       48.62     12.86 o
  -5   3   9      216.50      192.16     19.38 o
  -4   3   9        1.23        1.47      5.69 o
  -3   3   9      103.92      111.92     13.46 o
  -2   3   9      201.38      182.19     14.46 o
  -1   3   9      495.88      547.90     16.39 o
   0   3   9      432.44      453.25      8.36 o
   1   3   9        6.31        5.53      1.56 o
   2   3   9       93.20       94.95      4.08 o
   3   3   9      235.56      243.78      7.17 o
   4   3   9     1831.96     1714.52     58.08 o
   5   3   9       87.12       93.48      8.34 o
   6   3   9       46.48       49.06      7.85 o
   7   3   9       45.01       53.46      9.23 o
   8   3   9       22.78       32.94     12.09 o
  -5   4   9      111.19       96.75     15.95 o
  -4   4   9      213.32      185.63     18.63 o
  -3   4   9      388.31      365.22     22.43 o
  -2   4   9      325.86      319.50     19.53 o
  -1   4   9       67.31       59.29      9.73 o
   0   4   9      153.74      145.71      9.39 o
   1   4   9      472.65      489.45     10.91 o
   2   4   9     3595.62     3807.41     75.48 o
   3   4   9      586.20      546.85     17.42 o
   4   4   9      133.27      132.66      8.67 o
   5   4   9       58.41       48.54      6.93 o
   6   4   9      105.94      118.03     11.49 o
   7   4   9      104.10       88.10     16.72 o
   8   4   9       42.68       48.75     16.25 o
  -4   5   9      274.33      248.80     21.86 o
  -3   5   9        1.72        2.71      6.45 o
  -2   5   9        8.25        6.29      6.88 o
  -1   5   9      269.06      288.75     19.08 o
   0   5   9       28.56       25.15      5.80 o
   1   5   9      446.45      462.05     16.67 o
   2   5   9      482.67      501.24     14.29 o
   3   5   9      227.57      230.07     12.59 o
   4   5   9       36.80       40.94      5.73 o
   5   5   9      755.83      747.94     29.07 o
   6   5   9      210.83      225.85     14.85 o
   7   5   9      205.08      215.21     26.16 o
   8   5   9      213.01      221.57     37.71 o
  -3   6   9       39.97       32.20     11.15 o
  -2   6   9       38.41       31.39     10.49 o
  -1   6   9      496.88      455.35     25.29 o
   0   6   9       61.95       66.80     11.59 o
   1   6   9       79.41       83.16      8.96 o
   2   6   9       39.24       41.72      7.38 o
   3   6   9      407.49      415.33     15.88 o
   4   6   9      224.75      227.28     10.20 o
   5   6   9      434.25      454.47     18.50 o
   6   6   9      139.58      133.04     18.89 o
   7   6   9        3.48       -1.33     12.37 o
  -2   7   9       50.50       62.68     14.56 o
  -1   7   9       93.89       93.65     15.12 o
   0   7   9      480.83      486.31     27.15 o
   1   7   9       56.77       69.23     14.03 o
   2   7   9       18.34       14.77      8.49 o
   3   7   9       37.59       55.30      9.88 o
   4   7   9      295.27      321.47     14.36 o
   5   7   9       27.24       30.84      5.98 o
   6   7   9      938.13      895.35     69.91 o
   7   7   9       62.89       66.72     18.00 o
  -1   8   9       53.01       43.80     13.60 o
   0   8   9      182.94      164.24     19.16 o
   1   8   9        0.66        2.28     10.19 o
   2   8   9       26.54       24.76      9.72 o
   3   8   9       33.49       38.38      9.81 o
   4   8   9      169.68      163.99     16.47 o
   5   8   9      156.84      168.55     14.44 o
   3   9   9      159.21      116.15     28.70 o
  -5  -7  10       68.13       68.80     15.57 o
  -4  -7  10       18.97       19.58      9.59 o
  -3  -7  10      173.99      161.55     19.71 o
  -2  -7  10       52.97       67.19     14.47 o
  -1  -7  10       58.79       76.41     15.83 o
   0  -7  10      124.52      121.84     18.50 o
   1  -7  10       18.98       17.53     11.68 o
  -6  -6  10       51.72       47.04     13.76 o
  -5  -6  10       23.76       30.73      9.37 o
  -4  -6  10      152.76      147.19     14.69 o
  -3  -6  10       89.57      101.60     15.30 o
  -2  -6  10        9.87        1.49      7.60 o
  -1  -6  10      284.14      272.99     32.97 o
   0  -6  10      184.51      210.01     20.38 o
   1  -6  10      144.81      131.99     17.42 o
   2  -6  10       75.42       82.04     15.97 o
   3  -6  10        2.83       -3.40     15.17 o
  -6  -5  10       29.99       41.33      8.84 o
  -5  -5  10      113.78      113.55     10.15 o
  -4  -5  10      383.06      372.31     22.65 o
  -3  -5  10      235.76      229.14     19.51 o
  -2  -5  10      441.02      389.01     21.40 o
  -1  -5  10       55.19       56.72      8.03 o
   0  -5  10       66.68       78.03      8.74 o
   1  -5  10      339.86      369.19     16.17 o
   2  -5  10       50.29       71.73     13.52 o
   3  -5  10      448.54      514.44     29.63 o
   4  -5  10       58.38       71.16     23.53 o
  -7  -4  10       24.65       30.05     10.20 o
  -6  -4  10       21.40       17.32      8.11 o
  -5  -4  10      197.25      218.04     10.50 o
  -4  -4  10       15.68       17.88      4.22 o
  -3  -4  10      181.76      173.29     10.09 o
  -2  -4  10      324.21      303.99     34.80 o
  -1  -4  10        5.37        5.09      4.98 o
   0  -4  10      319.43      292.90     13.33 o
   1  -4  10      273.50      283.28     13.64 o
   2  -4  10      458.53      442.74     21.69 o
   3  -4  10      161.99      181.35     17.63 o
   4  -4  10       31.76       37.77     11.41 o
   5  -4  10      179.06      179.42     30.08 o
  -7  -3  10       74.64       62.57     12.31 o
  -6  -3  10      250.59      258.44     11.46 o
  -5  -3  10      333.20      341.15     11.95 o
  -4  -3  10      100.00       99.26      5.97 o
  -3  -3  10      450.89      417.02     14.92 o
  -2  -3  10      596.56      547.07     18.22 o
  -1  -3  10     1223.71     1188.54     53.32 o
   0  -3  10      231.04      218.79      9.41 o
   1  -3  10       36.93       39.67      5.37 o
   2  -3  10       13.64       17.04      5.31 o
   3  -3  10      180.30      196.87     14.40 o
   4  -3  10      687.94      676.93     43.01 o
   5  -3  10      124.83      172.05     26.46 o
   6  -3  10      147.84      143.01     23.14 o
  -7  -2  10      102.72      109.53     18.42 o
  -6  -2  10       37.37       35.14      5.96 o
  -5  -2  10        1.23        0.67      2.78 o
  -4  -2  10      525.65      536.17     17.45 o
  -3  -2  10      139.88      136.41      5.75 o
  -2  -2  10      120.56      109.98      5.64 o
  -1  -2  10      485.50      439.35     17.05 o
   0  -2  10        1.66        5.02      2.03 o
   1  -2  10       49.33       54.72      5.01 o
   2  -2  10      235.76      230.38     11.29 o
   3  -2  10     1632.53     1676.32     44.11 o
   4  -2  10      681.80      675.86     16.20 o
   5  -2  10      224.97      216.27     17.69 o
   6  -2  10       29.60       29.15      8.72 o
  -7  -1  10      265.64      261.33     17.97 o
  -6  -1  10       41.13       38.93      6.47 o
  -5  -1  10       74.94       78.03      5.80 o
  -4  -1  10      858.39      831.06     24.14 o
  -3  -1  10      464.28      448.80     10.84 o
  -2  -1  10      311.91      302.44      7.23 o
  -1  -1  10       62.79       61.58      3.94 o
   0  -1  10      199.18      192.09      6.89 o
   1  -1  10     1146.98     1122.90     42.77 o
   2  -1  10      315.87      300.70      8.34 o
   3  -1  10       81.05       77.52      6.34 o
   4  -1  10       30.26       30.49      5.24 o
   5  -1  10       69.09       66.56     10.41 o
   6  -1  10       17.37       20.53      8.80 o
   7  -1  10      136.37      141.90     15.43 o
  -7   0  10        1.18        4.93      6.84 o
  -6   0  10      117.16      124.72     10.30 o
  -5   0  10      190.89      189.72     11.03 o
  -4   0  10        1.16        1.76      3.08 o
  -3   0  10      544.86      593.30      9.85 o
  -2   0  10      281.23      283.02      7.16 o
  -1   0  10        5.40        4.69      1.99 o
   0   0  10      271.56      245.96      6.60 o
   1   0  10      738.48      694.18     25.19 o
   2   0  10      496.00      510.73     13.73 o
   3   0  10       29.40       26.57      3.89 o
   4   0  10      612.95      586.61     17.57 o
   5   0  10       78.02       73.02     10.51 o
   6   0  10      588.29      583.01     42.95 o
   7   0  10      313.26      347.52     21.39 o
  -7   1  10       28.13       28.85      6.65 o
  -6   1  10      305.11      314.81     13.03 o
  -5   1  10      244.26      252.05     11.05 o
  -4   1  10        0.94        1.16      3.33 o
  -3   1  10       51.70       42.79      4.17 o
  -2   1  10       20.61       19.23      2.53 o
  -1   1  10      257.67      265.52      6.13 o
   0   1  10     1605.50     1576.58     13.67 o
   1   1  10      184.78      201.41      5.64 o
   2   1  10      330.12      330.60     10.41 o
   3   1  10      231.95      214.44      9.74 o
   4   1  10      984.59      933.37     45.41 o
   5   1  10       11.11        7.35      5.71 o
   6   1  10       84.02       82.48     10.45 o
   7   1  10       71.41       84.77     11.17 o
  -6   2  10       34.47       31.15      8.72 o
  -5   2  10      110.35      108.55      8.58 o
  -4   2  10      173.40      165.56      9.16 o
  -3   2  10       64.88       57.28      5.58 o
  -2   2  10      150.95      159.73      7.86 o
  -1   2  10     1847.80     1940.10     34.46 o
   0   2  10     1570.81     1707.95     31.79 o
   1   2  10      116.28      107.61      3.69 o
   2   2  10        9.51        4.66      1.58 o
   3   2  10       17.02       18.13      2.96 o
   4   2  10        1.16        3.78      3.22 o
   5   2  10     1429.63     1426.48     72.92 o
   6   2  10       43.18       46.66      6.87 o
   7   2  10      133.08      125.69     10.31 o
   8   2  10      168.66      189.31     14.07 o
  -6   3  10        6.54       10.78      7.22 o
  -5   3  10        0.94        9.22      8.30 o
  -4   3  10       15.35       30.39      9.69 o
  -3   3  10        9.72       12.11      6.88 o
  -2   3  10      241.88      220.21     15.95 o
  -1   3  10      255.08      235.74     11.12 o
   0   3  10        7.64       12.19      2.57 o
   1   3  10      414.08      437.44      9.21 o
   2   3  10       15.81       20.29      3.08 o
   3   3  10       50.59       46.75      3.99 o
   4   3  10     1389.73     1335.30     59.93 o
   5   3  10      137.15      137.02      9.64 o
   6   3  10       20.83       18.75      6.63 o
   7   3  10        5.80       -2.27      7.98 o
   8   3  10        2.66       -3.43     11.59 o
  -5   4  10        1.82        3.94      7.73 o
  -4   4  10       43.11       43.85     11.69 o
  -3   4  10      640.82      612.04     29.05 o
  -2   4  10      263.30      253.47     22.24 o
  -1   4  10       63.65       58.47      9.92 o
   0   4  10       97.04       87.03     10.53 o
   1   4  10      584.28      637.59     19.18 o
   2   4  10      282.85      291.35      9.56 o
   3   4  10      629.95      610.19     15.50 o
   4   4  10       25.51       24.08      5.26 o
   5   4  10      204.64      196.34     11.56 o
   6   4  10      481.57      473.05     34.74 o
   7   4  10        8.89        1.14      9.34 o
   8   4  10        0.83       -0.88     10.86 o
  -4   5  10       39.05       29.72     11.79 o
  -3   5  10       36.93       36.79     11.29 o
  -2   5  10       16.60        7.90      7.04 o
  -1   5  10        2.05        0.74      5.53 o
   0   5  10       27.54       36.98     17.67 o
   1   5  10       48.36       56.19      7.54 o
   2   5  10      621.47      654.79     13.00 o
   3   5  10      276.78      269.49     13.14 o
   4   5  10      130.19      117.40      8.49 o
   5   5  10      689.08      678.10     19.96 o
   6   5  10       58.86       60.59     10.09 o
   7   5  10       97.42       86.35     20.90 o
  -3   6  10       50.83       58.44     13.93 o
  -2   6  10      118.20      130.12     16.62 o
  -1   6  10       31.02       16.85      9.35 o
   0   6  10      114.02      129.41     16.96 o
   1   6  10      196.30      200.16     12.84 o
   2   6  10      572.77      600.22     20.67 o
   3   6  10      135.51      139.74      7.03 o
   4   6  10      427.55      434.66     13.34 o
   5   6  10       50.79       50.77      7.38 o
   6   6  10      246.30      224.80     33.55 o
   7   6  10       77.47       84.26     18.14 o
  -2   7  10        2.37       -1.06      7.69 o
  -1   7  10       10.47       19.81      9.09 o
   0   7  10       43.51       42.64     11.56 o
   1   7  10      224.06      233.87     19.52 o
   2   7  10        0.97       -0.15      6.38 o
   3   7  10      121.52      115.47     12.82 o
   4   7  10       66.54       76.70      7.26 o
   5   7  10      357.48      348.90     17.94 o
   6   7  10      647.08      573.10     46.48 o
   0   8  10       16.41       19.96     10.70 o
   1   8  10       20.30       34.40     11.83 o
   2   8  10       74.08       80.17     22.63 o
   3   8  10      299.46      263.81     21.63 o
   4   8  10       61.47       52.82     11.74 o
   5   8  10      257.14      237.11     20.19 o
  -4  -7  11       25.26       13.68     10.33 o
  -3  -7  11       40.08       46.95     13.31 o
  -2  -7  11       84.40       87.03     16.68 o
  -1  -7  11       87.12      105.57     17.35 o
   0  -7  11       11.64       19.10     11.69 o
  -5  -6  11      118.49      155.58     15.98 o
  -4  -6  11      138.92      152.41     15.12 o
  -3  -6  11      244.84      271.25     24.31 o
  -2  -6  11        0.67       -0.08      7.47 o
  -1  -6  11       50.26       51.24     12.92 o
   0  -6  11       29.10       30.91     11.62 o
   1  -6  11        0.92        2.46      8.83 o
   2  -6  11       23.81       16.07     11.44 o
  -6  -5  11       41.58       48.88      9.70 o
  -5  -5  11       32.48       33.68      7.81 o
  -4  -5  11      523.86      543.92     23.31 o
  -3  -5  11      262.61      244.05     25.33 o
  -2  -5  11       21.27       15.48      6.49 o
  -1  -5  11       29.09       26.10      7.12 o
   0  -5  11      248.32      252.88     14.00 o
   1  -5  11      152.04      158.69     12.40 o
   2  -5  11     1484.09     1398.06     53.23 o
   3  -5  11       36.47       29.83     12.24 o
   4  -5  11       44.71       55.47     22.33 o
  -7  -4  11       17.98       33.04     16.36 o
  -6  -4  11       99.34      119.62     13.91 o
  -5  -4  11      276.47      289.66     11.91 o
  -4  -4  11      153.44      157.78      8.72 o
  -3  -4  11       16.74       23.15      6.01 o
  -2  -4  11      276.18      258.89     12.28 o
  -1  -4  11       45.33       42.84      7.35 o
   0  -4  11      239.69      225.91     12.52 o
   1  -4  11      628.48      617.29     28.27 o
   2  -4  11       20.48       25.11      6.76 o
   3  -4  11       96.48       80.32     13.83 o
   4  -4  11       60.13       71.65     14.35 o
   5  -4  11        0.64       -1.25     15.08 o
  -7  -3  11       55.76       63.03     15.66 o
  -6  -3  11      382.90      391.22     18.70 o
  -5  -3  11      323.89      312.56     11.80 o
  -4  -3  11        1.27        0.11      2.72 o
  -3  -3  11      166.81      171.19      8.31 o
  -2  -3  11      598.34      599.29     16.98 o
  -1  -3  11      768.50      747.04     23.13 o
   0  -3  11      566.68      539.30     21.72 o
   1  -3  11      302.52      311.05     21.38 o
   2  -3  11       68.81       62.63      7.85 o
   3  -3  11     1894.74     2001.06     93.63 o
   4  -3  11      209.13      232.70     28.58 o
   5  -3  11      244.40      289.29     28.19 o
  -7  -2  11      133.17      163.72     13.09 o
  -6  -2  11        0.88        3.89      4.96 o
  -5  -2  11       12.14       13.60      3.74 o
  -4  -2  11       57.57       55.71      4.39 o
  -3  -2  11      235.45      217.99      8.75 o
  -2  -2  11      232.16      225.79      7.64 o
  -1  -2  11     1143.01     1057.26     38.59 o
   0  -2  11      405.69      376.19      9.73 o
   1  -2  11       26.13       27.17      4.13 o
   2  -2  11      584.75      597.78     25.72 o
   3  -2  11      130.71      151.08      8.66 o
   4  -2  11       51.76       55.59      6.46 o
   5  -2  11      324.08      338.47     33.06 o
   6  -2  11       16.52       10.73     10.95 o
  -7  -1  11      267.39      258.19     16.72 o
  -6  -1  11        8.88       15.37      5.86 o
  -5  -1  11      124.35       99.82      7.80 o
  -4  -1  11      379.94      376.82      9.30 o
  -3  -1  11      576.24      574.28      9.96 o
  -2  -1  11     1208.73     1195.69     14.00 o
  -1  -1  11      507.83      498.84     16.12 o
   0  -1  11      115.25      100.13      4.72 o
   1  -1  11      140.94      148.66      6.13 o
   2  -1  11      529.67      503.05     20.80 o
   3  -1  11      151.71      150.63      8.34 o
   4  -1  11     1688.38     1666.04     32.27 o
   5  -1  11      319.12      335.90     43.94 o
   6  -1  11      240.16      267.93     18.37 o
   7  -1  11       74.37       71.64     12.93 o
  -7   0  11       58.78       49.67      9.98 o
  -6   0  11      100.83      103.59      9.90 o
  -5   0  11       27.76       24.91      6.12 o
  -4   0  11      110.23      138.82      8.12 o
  -3   0  11      460.10      454.37      8.99 o
  -2   0  11      663.98      657.17     10.85 o
  -1   0  11      103.74      107.11      4.58 o
   0   0  11       65.68       58.43      4.03 o
   1   0  11      324.09      311.20     10.35 o
   2   0  11      503.61      488.49     16.10 o
   3   0  11     2087.11     2012.49     74.69 o
   4   0  11      227.04      219.33     18.42 o
   5   0  11      110.18      122.87     13.27 o
   6   0  11      340.26      345.86     20.17 o
   7   0  11      263.06      272.82     31.12 o
  -6   1  11      231.62      248.89     13.73 o
  -5   1  11      155.28      168.71      9.58 o
  -4   1  11      783.77      735.47     16.57 o
  -3   1  11      185.93      179.51      9.37 o
  -2   1  11       49.39       51.57      3.63 o
  -1   1  11      634.45      664.88      9.76 o
   0   1  11      328.73      336.49      6.99 o
   1   1  11      154.47      144.37      5.24 o
   2   1  11       97.88       91.49      4.56 o
   3   1  11      266.39      283.39      9.60 o
   4   1  11      210.47      203.23     13.52 o
   5   1  11      417.33      378.22     29.82 o
   6   1  11      145.05      152.58     12.37 o
   7   1  11      193.00      213.64     17.02 o
  -6   2  11       55.07       54.12      8.87 o
  -5   2  11      587.06      596.05     17.00 o
  -4   2  11        6.56        4.98      3.90 o
  -3   2  11        5.43        9.21      3.70 o
  -2   2  11       26.09       31.31      3.92 o
  -1   2  11      242.50      236.35      8.06 o
   0   2  11      929.39      975.91     17.33 o
   1   2  11      522.35      531.04      7.59 o
   2   2  11       64.93       59.45      3.39 o
   3   2  11      105.39      102.99      5.63 o
   4   2  11     2244.10     2193.13     93.08 o
   5   2  11      363.73      364.10     19.10 o
   6   2  11      157.36      172.21     10.69 o
   7   2  11       51.86       63.13     16.76 o
  -5   3  11      122.05      138.53     17.68 o
  -4   3  11        6.43        4.02      6.81 o
  -3   3  11      515.33      477.71     25.16 o
  -2   3  11      118.44      111.57     12.88 o
  -1   3  11        1.12       -0.83      3.40 o
   0   3  11      494.13      498.97     16.94 o
   1   3  11      239.88      266.38      8.80 o
   2   3  11      109.59      111.79      7.07 o
   3   3  11       93.41       88.36      5.98 o
   4   3  11        3.52        0.58      4.67 o
   5   3  11      125.99      120.23     11.84 o
   6   3  11       15.27       18.56      8.73 o
   7   3  11        6.54        6.97      8.40 o
   8   3  11      143.88      174.73     37.11 o
  -5   4  11        1.49       -3.85      7.11 o
  -4   4  11      273.42      233.16     21.02 o
  -3   4  11       22.69       22.01      8.68 o
  -2   4  11       90.80       91.56     12.73 o
  -1   4  11      189.01      184.10     24.29 o
   0   4  11       39.84       33.99      8.08 o
   1   4  11      301.31      302.88     14.86 o
   2   4  11      882.74      896.83     21.90 o
   3   4  11      108.78      102.85      7.64 o
   4   4  11       52.59       48.04      6.58 o
   5   4  11      553.82      541.55     18.05 o
   6   4  11      140.23      133.22     16.37 o
   7   4  11      382.89      403.40     28.40 o
  -4   5  11       66.12       83.53     15.74 o
  -3   5  11      101.63       93.22     15.03 o
  -2   5  11      231.28      219.18     18.92 o
  -1   5  11      188.26      200.98     17.03 o
   0   5  11        1.41       -0.16      4.97 o
   1   5  11      223.88      212.03     12.51 o
   2   5  11      167.53      176.87      8.32 o
   3   5  11       44.38       50.19      5.98 o
   4   5  11      180.67      177.59     10.33 o
   5   5  11      155.23      165.38     11.17 o
   6   5  11       14.14       12.24      9.57 o
   7   5  11       68.90       63.82     16.24 o
  -3   6  11      252.36      202.70     21.38 o
  -2   6  11       19.45       28.93     10.21 o
  -1   6  11       39.56       38.38     10.60 o
   0   6  11      321.01      320.92     21.26 o
   1   6  11      196.88      200.83     13.23 o
   2   6  11        6.92        8.85      3.27 o
   3   6  11      112.31      105.70      7.54 o
   4   6  11       37.13       33.73      6.01 o
   5   6  11       12.01       14.54      5.47 o
   6   6  11      338.54      365.29     27.41 o
   7   6  11       35.90       29.71     14.52 o
  -2   7  11       62.10       53.81     13.63 o
  -1   7  11       49.92       48.60     12.77 o
   0   7  11      182.05      178.06     24.89 o
   1   7  11        3.64        7.71      7.59 o
   2   7  11       29.35       33.00      9.96 o
   3   7  11       28.80       32.79      5.00 o
   4   7  11       55.16       56.70      7.01 o
   5   7  11      981.67      890.70     69.70 o
   6   7  11        1.32        2.02      8.80 o
   0   8  11        1.86        9.24      9.18 o
   1   8  11        5.28       13.67      9.52 o
   2   8  11      154.65      167.40     29.09 o
   3   8  11       63.19       63.24     11.89 o
   4   8  11      187.05      179.38     17.16 o
   5   8  11       47.85       51.91     13.16 o
  -3  -7  12       38.70       33.70     11.42 o
  -2  -7  12        1.13       -5.29      9.06 o
  -1  -7  12       77.81       92.83     17.68 o
   0  -7  12       69.60       74.62     18.94 o
  -5  -6  12        2.63       -5.12      6.61 o
  -4  -6  12       77.27       78.59     12.36 o
  -3  -6  12       14.48       19.89      8.76 o
  -2  -6  12       47.64       58.18     13.75 o
  -1  -6  12        1.46        3.42      7.99 o
   0  -6  12       38.11       51.10     13.76 o
   1  -6  12       50.32       33.21     12.65 o
   2  -6  12      181.54      157.78     20.54 o
  -6  -5  12        7.06        7.53      6.95 o
  -5  -5  12      146.68      172.66     13.54 o
  -4  -5  12      227.87      246.68     17.22 o
  -3  -5  12      222.25      236.09     13.29 o
  -2  -5  12      270.98      245.73     23.03 o
  -1  -5  12        8.20        4.76      5.77 o
   0  -5  12       24.51       27.04      7.29 o
   1  -5  12      387.01      404.78     26.37 o
   2  -5  12      234.65      234.55     21.71 o
   3  -5  12        3.51       -1.84      9.59 o
  -6  -4  12      367.52      363.91     21.15 o
  -5  -4  12      369.11      373.67     13.58 o
  -4  -4  12       63.16       66.77      8.40 o
  -3  -4  12      274.38      255.28     15.52 o
  -2  -4  12        0.99       -2.21      4.41 o
  -1  -4  12       40.70       36.80      7.34 o
   0  -4  12        3.16        1.12      4.95 o
   1  -4  12       28.25       29.25      7.19 o
   2  -4  12       43.58       35.65     10.86 o
   3  -4  12      203.73      195.31     23.92 o
   4  -4  12        0.83       -6.38      7.92 o
  -7  -3  12       16.94       14.35     18.66 o
  -6  -3  12      145.49      147.16      9.72 o
  -5  -3  12       32.49       44.61      6.26 o
  -4  -3  12      500.71      503.52     15.10 o
  -3  -3  12      137.40      134.90      7.79 o
  -2  -3  12      203.44      200.30     10.95 o
  -1  -3  12      998.58     1004.72     21.07 o
   0  -3  12      291.31      283.81     12.32 o
   1  -3  12       18.85       16.66      4.78 o
   2  -3  12      764.06      779.59     23.24 o
   3  -3  12      467.34      498.15     37.20 o
   4  -3  12      176.07      179.77     25.34 o
   5  -3  12       17.31       21.94     13.02 o
  -7  -2  12       92.88      109.12     11.50 o
  -6  -2  12       13.74       11.49      5.71 o
  -5  -2  12      393.57      389.21     11.14 o
  -4  -2  12      618.13      596.84     15.73 o
  -3  -2  12       23.78       23.77      3.69 o
  -2  -2  12      399.35      390.67     10.21 o
  -1  -2  12        4.01        3.56      2.85 o
   0  -2  12      164.17      162.68      7.49 o
   1  -2  12      220.97      225.90     11.31 o
   2  -2  12        7.67        7.44      3.90 o
   3  -2  12       41.02       42.74      5.82 o
   4  -2  12      415.54      413.10     18.38 o
   5  -2  12        1.03        2.08      6.39 o
   6  -2  12       36.31       64.65     16.81 o
  -7  -1  12      117.36      123.42     12.86 o
  -6  -1  12      105.51      101.00      9.81 o
  -5  -1  12      181.12      168.85      9.56 o
  -4  -1  12        2.48        1.09      2.65 o
  -3  -1  12      969.89      933.28     13.65 o
  -2  -1  12      570.75      569.14     10.29 o
  -1  -1  12      177.77      171.73      6.40 o
   0  -1  12      799.25      778.45     24.24 o
   1  -1  12     1542.98     1542.41     50.28 o
   2  -1  12      107.83      102.38      7.89 o
   3  -1  12     1456.73     1386.37     33.36 o
   4  -1  12      287.42      286.97     11.66 o
   5  -1  12      204.94      231.50     16.64 o
   6  -1  12       59.33       64.67     11.82 o
  -6   0  12      125.66      135.50     10.96 o
  -5   0  12       49.40       30.30      6.64 o
  -4   0  12       68.53       63.85      6.27 o
  -3   0  12      796.24      748.11     12.71 o
  -2   0  12      159.25      151.91      6.05 o
  -1   0  12      709.27      680.09     10.44 o
   0   0  12      127.11      123.93      5.69 o
   1   0  12      210.79      209.94      9.90 o
   2   0  12     1380.11     1346.92     33.29 o
   3   0  12       76.63       81.49      5.76 o
   4   0  12      188.52      183.31     26.01 o
   5   0  12      181.37      178.27     16.94 o
   6   0  12       78.01       85.31     13.96 o
   7   0  12      289.16      283.76     20.34 o
  -6   1  12      143.55      170.74     12.17 o
  -5   1  12      293.91      278.27     13.54 o
  -4   1  12      503.22      489.50     15.87 o
  -3   1  12       48.91       48.23      6.07 o
  -2   1  12      363.44      346.81      8.61 o
  -1   1  12     1091.22     1124.52     16.38 o
   0   1  12     1069.44     1069.95     13.86 o
   1   1  12      269.29      264.92      7.14 o
   2   1  12      922.02      889.86     29.43 o
   3   1  12      116.75      104.99      6.33 o
   4   1  12      981.87      902.56     99.35 o
   5   1  12      490.98      487.26     22.69 o
   6   1  12      496.86      534.89     54.93 o
   7   1  12      205.67      236.18     17.85 o
  -6   2  12       50.37       53.97      8.93 o
  -5   2  12       65.62       67.64      6.68 o
  -4   2  12        4.08        4.23      3.51 o
  -3   2  12        0.89       -2.29      2.67 o
  -2   2  12      503.86      502.37     11.66 o
  -1   2  12      762.39      747.50     18.06 o
   0   2  12     1283.28     1317.80     17.74 o
   1   2  12      504.39      500.57     11.03 o
   2   2  12       52.78       57.97      4.80 o
   3   2  12      633.02      621.84     25.61 o
   4   2  12      692.71      675.93     36.93 o
   5   2  12      266.62      270.61     19.55 o
   6   2  12      258.07      264.74     14.24 o
   7   2  12       28.77       13.89     14.17 o
  -5   3  12       30.30       32.84     11.55 o
  -4   3  12      143.48      129.90     16.42 o
  -3   3  12      756.56      699.72     30.56 o
  -2   3  12      114.25      113.09     13.15 o
  -1   3  12      163.28      170.19     14.41 o
   0   3  12       84.03       83.82      7.61 o
   1   3  12      257.89      260.67     11.54 o
   2   3  12       36.78       36.77      5.69 o
   3   3  12      580.50      538.01     15.69 o
   4   3  12        7.13        5.93      5.19 o
   5   3  12      636.04      579.89     38.22 o
   6   3  12      254.44      237.17     17.15 o
   7   3  12       64.17       65.91     13.18 o
  -5   4  12       66.50       70.40     15.22 o
  -4   4  12        8.02       11.14      8.88 o
  -3   4  12       72.21       85.05     13.82 o
  -2   4  12       92.77       75.34     12.35 o
  -1   4  12      124.87      119.25     13.41 o
   0   4  12      136.84      147.36     13.76 o
   1   4  12       88.54       84.20     10.71 o
   2   4  12      962.47      995.92     23.82 o
   3   4  12      395.53      378.60     17.57 o
   4   4  12      814.68      794.11     38.31 o
   5   4  12      163.33      166.38     11.31 o
   6   4  12      166.95      167.86     14.01 o
   7   4  12       75.88       68.47     17.08 o
  -4   5  12       66.52       78.75     15.76 o
  -3   5  12      150.38      148.97     20.92 o
  -2   5  12      200.91      200.47     19.02 o
  -1   5  12       18.27       18.00      8.41 o
   0   5  12        3.91        6.08      6.26 o
   1   5  12        1.85        5.23      4.75 o
   2   5  12      510.39      524.40     18.66 o
   3   5  12       29.71       26.22      5.16 o
   4   5  12       94.15       85.58      8.20 o
   5   5  12      257.28      250.54     13.37 o
   6   5  12        1.56        2.38      8.01 o
   7   5  12      163.35      184.91     22.83 o
  -3   6  12        4.44        4.18      8.18 o
  -2   6  12        6.79        5.13      7.56 o
  -1   6  12        0.92       -2.57      6.06 o
   0   6  12       77.69       76.01     12.83 o
   1   6  12      709.29      699.76     29.75 o
   2   6  12      123.67      121.10     16.29 o
   3   6  12      131.13      132.30      9.01 o
   4   6  12       35.51       32.03      6.32 o
   5   6  12      332.32      329.95     20.68 o
   6   6  12       46.61       43.43     12.26 o
   7   6  12      296.02      298.45     43.32 o
  -2   7  12       25.41        6.61     14.01 o
  -1   7  12       47.83       53.09     13.18 o
   0   7  12      145.75      152.85     17.61 o
   1   7  12      152.76      161.03     17.21 o
   2   7  12        9.99        5.07      8.03 o
   3   7  12       14.05       13.04      4.55 o
   4   7  12        0.89       -1.93      4.02 o
   5   7  12       35.85       42.99     11.69 o
   6   7  12        1.10       -1.28      9.16 o
   0   8  12        6.17        3.91      8.42 o
   1   8  12        1.75       -5.17     11.77 o
   2   8  12      184.82      187.96     30.08 o
   3   8  12       56.83       59.75     11.76 o
   4   8  12       22.35       17.66      9.66 o
   5   8  12        8.10        7.74      9.89 o
  -2  -7  13        0.92       -3.28     10.82 o
  -4  -6  13       68.74       58.68     12.18 o
  -3  -6  13       92.61       94.09     13.63 o
  -2  -6  13        5.24        7.72      9.50 o
  -1  -6  13      184.71      212.62     33.51 o
   0  -6  13       10.22       19.57     11.04 o
   1  -6  13      223.24      244.03     32.58 o
  -5  -5  13      202.99      223.64     15.50 o
  -4  -5  13        1.30       -2.63      6.14 o
  -3  -5  13      291.91      288.17     18.59 o
  -2  -5  13      165.43      181.09     15.60 o
  -1  -5  13       25.00       20.24      7.17 o
   0  -5  13       44.37       49.28     13.02 o
   1  -5  13      232.62      229.74     21.52 o
   2  -5  13       14.98       13.54     11.00 o
   3  -5  13        3.23       -3.27      9.04 o
  -6  -4  13      458.65      481.46     25.75 o
  -5  -4  13       89.99       91.88      9.47 o
  -4  -4  13        1.97        0.49      4.51 o
  -3  -4  13        2.30       -0.76      5.70 o
  -2  -4  13      157.72      141.70     10.51 o
  -1  -4  13        4.05        1.95      5.27 o
   0  -4  13      423.21      443.95     18.27 o
   1  -4  13        3.75        3.01      5.25 o
   2  -4  13      173.58      167.59     17.97 o
   3  -4  13       85.80       78.73     14.74 o
   4  -4  13        9.68        9.80     14.18 o
  -6  -3  13       89.13      120.77     13.76 o
  -5  -3  13      187.84      192.55     10.11 o
  -4  -3  13      263.45      270.65     10.28 o
  -3  -3  13       18.18       20.02      4.23 o
  -2  -3  13      685.83      702.34     20.36 o
  -1  -3  13       35.03       37.08      5.74 o
   0  -3  13      223.36      232.81     11.10 o
   1  -3  13        3.23        1.76      4.02 o
   2  -3  13       49.05       61.01      8.48 o
   3  -3  13       28.16       25.34     10.53 o
   4  -3  13       31.04       37.90     10.64 o
   5  -3  13      157.39      152.62     23.02 o
  -6  -2  13       63.38       71.45      8.68 o
  -5  -2  13      300.56      299.90     11.94 o
  -4  -2  13      201.27      195.90      7.27 o
  -3  -2  13       88.04       94.85      5.55 o
  -2  -2  13        4.49        3.82      3.16 o
  -1  -2  13      614.88      570.98     19.69 o
   0  -2  13       95.74       84.14      5.78 o
   1  -2  13       91.64       93.94      6.52 o
   2  -2  13       77.82       78.12      6.71 o
   3  -2  13      117.22      122.42      8.32 o
   4  -2  13      250.22      274.68     14.85 o
   5  -2  13      269.10      261.96     16.33 o
   6  -2  13       12.05        1.90      9.96 o
  -6  -1  13        4.47        7.45      5.91 o
  -5  -1  13        1.40        6.59      4.60 o
  -4  -1  13      338.52      318.06      9.74 o
  -3  -1  13     1019.77     1023.21     13.83 o
  -2  -1  13     1147.32     1148.72     14.82 o
  -1  -1  13     1040.95     1000.79     30.56 o
   0  -1  13       35.41       30.22      3.63 o
   1  -1  13      371.36      363.61     13.99 o
   2  -1  13      348.11      334.87     14.45 o
   3  -1  13      439.60      454.28     15.16 o
   4  -1  13      359.00      361.29     14.95 o
   5  -1  13        2.83        8.64      7.21 o
   6  -1  13       59.60       44.66     11.06 o
  -6   0  13        2.81        3.42      5.51 o
  -5   0  13      124.39      121.93     10.03 o
  -4   0  13      522.99      490.20     16.25 o
  -3   0  13      624.61      606.35     12.88 o
  -2   0  13      446.14      447.67      9.84 o
  -1   0  13      363.39      351.17      8.08 o
   0   0  13      154.61      149.02      6.39 o
   1   0  13       51.47       54.12      4.39 o
   2   0  13      525.72      504.92     13.43 o
   3   0  13      106.02      118.16      6.29 o
   4   0  13       54.51       46.83     10.09 o
   5   0  13       14.59       12.44      7.19 o
   6   0  13      305.83      323.24     20.28 o
   7   0  13       97.93       99.90     14.29 o
  -6   1  13      110.13      114.51     10.58 o
  -5   1  13      245.63      222.61     12.59 o
  -4   1  13       86.46      107.54      8.78 o
  -3   1  13      271.90      244.12     11.24 o
  -2   1  13       43.17       45.38      4.20 o
  -1   1  13      952.73      940.14     17.28 o
   0   1  13     2471.35     2449.04     29.10 o
   1   1  13      389.42      409.26     10.09 o
   2   1  13      852.00      859.35     25.65 o
   3   1  13      627.65      620.57     21.10 o
   4   1  13      147.07      143.73     20.71 o
   5   1  13      359.37      360.46     20.45 o
   6   1  13        7.28        5.47      6.47 o
   7   1  13       83.17       60.94     12.24 o
  -6   2  13      170.67      194.07     16.59 o
  -5   2  13        8.18       11.06      4.47 o
  -4   2  13      121.35      125.96      7.87 o
  -3   2  13      135.39      133.83      7.50 o
  -2   2  13       91.98       85.85      6.50 o
  -1   2  13      646.93      660.86     12.58 o
   0   2  13       86.40       92.95      5.96 o
   1   2  13     1043.85     1049.85     16.65 o
   2   2  13        7.90        9.55      3.24 o
   3   2  13        3.21        1.68      2.96 o
   4   2  13       49.40       55.74      6.30 o
   5   2  13      373.68      372.78     30.96 o
   6   2  13        3.60        2.51      6.75 o
   7   2  13      307.35      344.53     26.33 o
  -5   3  13       62.77       68.70     14.99 o
  -4   3  13       68.67       51.03     12.14 o
  -3   3  13        1.45        4.93      6.82 o
  -2   3  13      393.30      424.89     23.01 o
  -1   3  13       68.09       71.56     10.98 o
   0   3  13     1049.88     1035.27     23.51 o
   1   3  13     1530.73     1511.96     31.62 o
   2   3  13      294.50      305.39     12.77 o
   3   3  13       98.36      100.24     10.01 o
   4   3  13      423.20      382.13     20.56 o
   5   3  13      216.68      222.43     13.59 o
   6   3  13      574.62      573.18     45.71 o
   7   3  13       34.36       39.01     16.26 o
  -4   4  13       52.76       45.48     12.25 o
  -3   4  13       17.12       15.57      8.63 o
  -2   4  13      430.69      415.23     24.33 o
  -1   4  13      765.52      713.03     42.80 o
   0   4  13      374.56      380.61     21.00 o
   1   4  13       17.14       22.64      7.53 o
   2   4  13      409.59      425.91     17.31 o
   3   4  13      384.46      381.33     17.66 o
   4   4  13       50.03       56.16      9.48 o
   5   4  13       32.34       28.24      9.14 o
   6   4  13      435.93      448.69     40.21 o
   7   4  13       15.65       -2.62     11.85 o
  -4   5  13       79.06       70.53     15.33 o
  -3   5  13      150.79      139.36     18.17 o
  -2   5  13       25.45       23.38      9.19 o
  -1   5  13      233.49      220.25     18.71 o
   0   5  13       34.03       41.38     10.00 o
   1   5  13      182.33      181.34     19.55 o
   2   5  13      235.24      258.92     14.19 o
   3   5  13      332.70      330.32     17.77 o
   4   5  13       57.20       65.14     10.50 o
   5   5  13      132.70      121.31     10.40 o
   6   5  13       69.89       63.32     17.22 o
   7   5  13      399.72      431.60     44.61 o
  -3   6  13       10.40       14.53     10.08 o
  -2   6  13        1.74        8.23      8.17 o
  -1   6  13       11.66       15.91      8.67 o
   0   6  13      724.90      679.43     31.13 o
   1   6  13      338.48      335.54     21.69 o
   2   6  13       97.58       92.81     13.49 o
   3   6  13       78.68       72.97     10.83 o
   4   6  13      388.82      384.47     19.45 o
   5   6  13      176.24      178.75     16.59 o
   6   6  13      101.58      121.57     16.29 o
  -1   7  13        3.47        1.72      8.27 o
   0   7  13       63.82       49.26     19.35 o
   1   7  13       79.78       73.01     13.67 o
   2   7  13       85.32      123.27     25.04 o
   3   7  13        0.80        6.09      6.89 o
   4   7  13       65.84       62.51     12.12 o
   5   7  13       57.88       48.47     12.08 o
   6   7  13       60.57       61.94     14.53 o
   1   8  13      306.93      316.22     37.28 o
   2   8  13      141.92      130.89     27.07 o
   3   8  13      209.62      224.03     18.39 o
   4   8  13       66.92       71.31     13.49 o
  -4  -6  14      249.87      268.81     20.62 o
  -3  -6  14      273.69      301.19     21.16 o
  -2  -6  14       81.92      100.83     14.49 o
  -1  -6  14      255.16      266.74     24.28 o
   0  -6  14       11.40        9.81      9.86 o
   1  -6  14      109.97      121.74     19.03 o
  -5  -5  14       34.71       30.71      8.57 o
  -4  -5  14      188.85      218.54     17.78 o
  -3  -5  14       72.50       55.86     11.35 o
  -2  -5  14       42.94       36.65     10.02 o
  -1  -5  14      148.78      174.04     19.31 o
   0  -5  14        5.47        4.20      8.57 o
   1  -5  14      223.99      233.73     22.67 o
   2  -5  14      215.42      187.21     20.85 o
   3  -5  14       59.88       49.39     19.74 o
  -6  -4  14      115.80      137.54     18.44 o
  -5  -4  14       57.73       70.85     10.02 o
  -4  -4  14       27.14       32.99      7.35 o
  -3  -4  14      255.30      277.49     17.55 o
  -2  -4  14       61.61       61.23     10.60 o
  -1  -4  14       74.94       79.43      8.85 o
   0  -4  14      266.93      303.25     24.27 o
   1  -4  14      120.61      121.50     16.08 o
   2  -4  14      224.03      191.43     19.75 o
   3  -4  14      129.12      134.76     17.58 o
   4  -4  14       36.35       26.78     12.53 o
  -6  -3  14      113.52      102.08     13.39 o
  -5  -3  14      512.60      522.13     15.88 o
  -4  -3  14        1.23        2.43      3.64 o
  -3  -3  14      145.25      152.36      8.57 o
  -2  -3  14      586.96      627.57     16.54 o
  -1  -3  14       40.09       41.78      6.09 o
   0  -3  14      482.40      499.03     20.47 o
   1  -3  14       10.14        9.66      4.74 o
   2  -3  14       94.70       87.13     10.34 o
   3  -3  14      141.23      139.33     12.86 o
   4  -3  14      119.56      106.07     14.81 o
   5  -3  14       26.30       21.33     13.19 o
  -6  -2  14      266.92      283.62     14.17 o
  -5  -2  14      199.72      189.46     11.49 o
  -4  -2  14       15.23       15.86      3.77 o
  -3  -2  14       40.75       39.82      4.49 o
  -2  -2  14      360.05      354.17     14.60 o
  -1  -2  14        9.30        6.88      3.70 o
   0  -2  14      447.75      455.18     13.83 o
   1  -2  14      250.83      250.43      9.71 o
   2  -2  14       25.78       33.46      5.65 o
   3  -2  14       51.75       50.31      6.50 o
   4  -2  14      114.07      121.73     10.60 o
   5  -2  14      199.00      196.88     15.17 o
  -6  -1  14      183.92      201.73     13.13 o
  -5  -1  14       10.98        6.89      4.98 o
  -4  -1  14      236.85      221.61     10.38 o
  -3  -1  14      147.82      160.87      6.38 o
  -2  -1  14     1630.04     1602.50     27.51 o
  -1  -1  14      158.18      150.51      6.61 o
   0  -1  14       41.59       33.20      4.01 o
   1  -1  14      222.25      213.04     13.67 o
   2  -1  14       70.69       72.24      6.72 o
   3  -1  14      159.87      162.50      9.22 o
   4  -1  14       77.86       71.09      8.29 o
   5  -1  14      152.84      170.50     15.14 o
   6  -1  14       44.79       48.78     11.56 o
  -6   0  14        9.77       10.61      6.05 o
  -5   0  14       96.36      109.96      9.96 o
  -4   0  14      239.27      217.70     11.82 o
  -3   0  14      142.96      131.91      8.90 o
  -2   0  14       39.53       39.30      4.11 o
  -1   0  14     1054.98     1029.76     13.76 o
   0   0  14      254.04      250.68      8.37 o
   1   0  14      119.94      119.66      6.11 o
   2   0  14      216.38      221.30      7.25 o
   3   0  14       78.59       94.33      6.48 o
   4   0  14       16.81       22.72      8.00 o
   5   0  14       28.96       34.93      9.43 o
   6   0  14      288.88      286.92     31.87 o
  -6   1  14       67.86       79.67      9.59 o
  -5   1  14      250.84      296.95     14.22 o
  -4   1  14      338.87      311.75     13.59 o
  -3   1  14      317.56      300.69     12.52 o
  -2   1  14      397.72      387.53     11.40 o
  -1   1  14     2893.31     2857.29     47.64 o
   0   1  14       15.37       17.80      3.20 o
   1   1  14       60.26       69.88      4.66 o
   2   1  14       70.23       66.81      4.64 o
   3   1  14       37.21       53.12      6.24 o
   4   1  14      361.96      346.75     48.40 o
   5   1  14      107.56      105.78     22.58 o
   6   1  14      227.33      230.28     16.97 o
   7   1  14       54.85       70.75     12.34 o
  -5   2  14       36.91       30.46      6.41 o
  -4   2  14      176.11      168.92      9.95 o
  -3   2  14      442.63      424.85     13.70 o
  -2   2  14      209.99      218.49      9.63 o
  -1   2  14      472.62      471.98     11.33 o
   0   2  14     1497.66     1509.10     26.33 o
   1   2  14      103.21       98.66      6.36 o
   2   2  14        2.77        1.67      3.07 o
   3   2  14       46.63       46.14      4.91 o
   4   2  14      239.94      248.29     17.53 o
   5   2  14      202.81      192.50     14.92 o
   6   2  14      128.55      144.23     11.66 o
   7   2  14       62.62       63.99     10.28 o
  -5   3  14       26.45       25.03      8.37 o
  -4   3  14       65.75       69.57     14.14 o
  -3   3  14      569.12      546.82     28.40 o
  -2   3  14      236.32      215.26     17.65 o
  -1   3  14      515.50      528.40     24.69 o
   0   3  14     2597.74     2562.62     50.16 o
   1   3  14       64.33       66.21      7.61 o
   2   3  14      392.51      402.47     15.18 o
   3   3  14      321.32      269.46     14.26 o
   4   3  14       72.19       77.72     10.04 o
   5   3  14      467.10      443.94     20.62 o
   6   3  14       28.73       29.68     13.94 o
   7   3  14       21.41        2.25     14.55 o
  -4   4  14       13.32        6.45     10.34 o
  -3   4  14       53.13       54.21     12.61 o
  -2   4  14      494.54      484.15     28.98 o
  -1   4  14      606.50      586.68     27.72 o
   0   4  14      614.68      597.86     26.51 o
   1   4  14      540.73      544.33     23.90 o
   2   4  14       45.59       42.01      8.56 o
   3   4  14      332.84      335.41     17.16 o
   4   4  14      108.92      113.57     12.44 o
   5   4  14       53.99       62.56     11.24 o
   6   4  14        0.94       -4.54      9.30 o
   7   4  14      231.84      227.77     32.39 o
  -3   5  14        1.32        8.04      8.11 o
  -2   5  14      274.25      252.62     21.00 o
  -1   5  14        5.89        0.98      6.07 o
   0   5  14      249.51      258.56     19.10 o
   1   5  14     2051.41     2007.82     47.83 o
   2   5  14      282.19      281.46     15.33 o
   3   5  14      497.62      513.71     42.02 o
   4   5  14      271.26      262.15     17.05 o
   5   5  14       24.40       23.72      9.45 o
   6   5  14      104.92      120.55     18.83 o
   7   5  14      124.87      144.78     21.90 o
  -2   6  14        3.44        3.72      7.47 o
  -1   6  14      154.35      171.73     18.93 o
   0   6  14      889.30      828.90     35.10 o
   1   6  14       10.37        9.86      7.49 o
   2   6  14      377.58      378.89     25.13 o
   3   6  14        1.35        4.96      6.40 o
   4   6  14       37.18       37.59      9.87 o
   5   6  14       51.86       48.76     11.96 o
   6   6  14      347.41      335.81     32.49 o
  -1   7  14      152.69      136.32     18.92 o
   0   7  14        0.81        2.25      7.33 o
   1   7  14      113.95      111.07     15.96 o
   2   7  14      693.60      622.88     46.76 o
   3   7  14       13.51       17.54      8.10 o
   4   7  14       30.73       23.47      9.51 o
   5   7  14      346.78      354.06     25.39 o
   1   8  14      209.87      201.15     31.98 o
   2   8  14       10.46        7.84     15.04 o
   3   8  14      143.53      150.63     20.84 o
   4   8  14       59.71       59.13     13.06 o
  -3  -6  15        0.69        4.54      8.51 o
  -2  -6  15      353.75      383.21     23.61 o
  -1  -6  15       17.42       11.70     12.63 o
   0  -6  15       64.33       71.82     16.54 o
  -5  -5  15        6.93        3.19     11.38 o
  -4  -5  15        9.19        4.01      7.70 o
  -3  -5  15        4.66       -3.23      6.42 o
  -2  -5  15      787.21      795.02     30.46 o
  -1  -5  15       81.08       78.78     15.02 o
   0  -5  15      129.30      140.51     18.78 o
   1  -5  15      205.28      190.38     21.21 o
   2  -5  15       66.97       56.14     18.92 o
  -5  -4  15       18.64       24.19      7.83 o
  -4  -4  15      191.66      198.92     16.65 o
  -3  -4  15      413.09      450.95     22.27 o
  -2  -4  15        1.31        1.16      6.32 o
  -1  -4  15      781.27      849.03     42.52 o
   0  -4  15       47.60       49.28     12.49 o
   1  -4  15       53.21       48.09     12.89 o
   2  -4  15      442.21      412.67     27.17 o
   3  -4  15       33.64       29.16     12.12 o
  -6  -3  15        2.18       14.11      8.84 o
  -5  -3  15        9.81       21.26      6.12 o
  -4  -3  15      159.03      167.71      9.70 o
  -3  -3  15      203.04      200.45     11.07 o
  -2  -3  15      172.34      169.42     10.02 o
  -1  -3  15      904.90      906.71     19.91 o
   0  -3  15      122.78      123.55      8.60 o
   1  -3  15      188.91      173.20     13.22 o
   2  -3  15      112.97      112.17     11.73 o
   3  -3  15       80.26       78.12     10.98 o
   4  -3  15       51.11       57.68     10.51 o
  -6  -2  15      144.56      168.03     11.80 o
  -5  -2  15      136.62      126.27     10.12 o
  -4  -2  15       14.88       21.05      4.73 o
  -3  -2  15      338.94      347.73      9.85 o
  -2  -2  15      651.25      632.52     21.30 o
  -1  -2  15        5.95        7.60      3.80 o
   0  -2  15      697.35      666.58     21.43 o
   1  -2  15       52.92       65.48      5.82 o
   2  -2  15        3.59        4.57      4.18 o
   3  -2  15      350.56      366.84     27.88 o
   4  -2  15      280.15      289.51     17.12 o
   5  -2  15        3.08        1.53      7.18 o
  -6  -1  15      100.84       95.80     10.42 o
  -5  -1  15       26.39       18.14      6.18 o
  -4  -1  15       26.59       15.83      5.08 o
  -3  -1  15      727.28      730.52     17.54 o
  -2  -1  15       65.25       64.36      4.86 o
  -1  -1  15      797.23      779.82     24.93 o
   0  -1  15      180.62      166.29      7.77 o
   1  -1  15        7.99       10.71      4.04 o
   2  -1  15      533.11      529.20     21.26 o
   3  -1  15      732.65      696.53     20.45 o
   4  -1  15      216.33      203.78     12.39 o
   5  -1  15        5.14       -3.06      6.41 o
   6  -1  15       51.22       38.20     10.75 o
  -6   0  15      106.44      122.10     13.66 o
  -5   0  15      239.28      247.00     13.68 o
  -4   0  15      251.26      267.04     13.17 o
  -3   0  15        2.13        5.17      4.48 o
  -2   0  15      267.72      260.09      9.82 o
  -1   0  15      225.64      217.37      7.14 o
   0   0  15       25.85       24.81      3.94 o
   1   0  15      387.70      383.80     13.68 o
   2   0  15      390.54      455.46     16.50 o
   3   0  15      145.90      147.76      7.95 o
   4   0  15       19.40       13.45      7.49 o
   5   0  15       52.27       49.84     10.68 o
   6   0  15      114.33      112.89     14.49 o
  -5   1  15      239.23      240.75     15.03 o
  -4   1  15      498.63      457.31     16.43 o
  -3   1  15       46.12       38.55      6.24 o
  -2   1  15      475.89      460.73     14.66 o
  -1   1  15       13.82       14.51      4.00 o
   0   1  15      265.42      252.76      8.69 o
   1   1  15      672.70      663.54     21.95 o
   2   1  15       55.33       68.26      5.83 o
   3   1  15       84.97       92.65      7.51 o
   4   1  15      318.85      279.80     42.88 o
   5   1  15      250.92      255.40     26.44 o
   6   1  15       19.67       28.98      9.50 o
  -5   2  15       89.17       91.45     12.51 o
  -4   2  15      206.95      193.66     10.68 o
  -3   2  15      123.57      122.46     10.97 o
  -2   2  15      126.02      109.37      7.69 o
  -1   2  15      344.53      327.05     11.29 o
   0   2  15      294.73      298.67     10.50 o
   1   2  15      270.47      274.43     14.92 o
   2   2  15       38.56       37.41      5.01 o
   3   2  15       43.62       28.19      5.12 o
   4   2  15       48.94       41.62      6.16 o
   5   2  15       58.02       69.65     13.45 o
   6   2  15      426.73      458.69     59.91 o
   7   2  15       56.85       60.53     10.20 o
  -5   3  15       72.51       76.53     12.19 o
  -4   3  15       24.03       28.70     11.04 o
  -3   3  15      495.79      455.74     26.77 o
  -2   3  15      129.97      130.97     15.22 o
  -1   3  15     1777.97     1682.06     44.34 o
   0   3  15      242.18      233.06     16.89 o
   1   3  15      126.73      126.44     12.69 o
   2   3  15       95.56      108.70      9.37 o
   3   3  15        9.06       11.93      6.19 o
   4   3  15       37.21       33.51      8.39 o
   5   3  15      423.69      398.62     23.68 o
   6   3  15      644.72      613.64     31.33 o
   7   3  15        3.14      -13.91     13.91 o
  -4   4  15        0.99        2.74      7.62 o
  -3   4  15      147.67      128.02     18.10 o
  -2   4  15      572.74      496.64     27.74 o
  -1   4  15        5.17        4.14      6.36 o
   0   4  15      287.07      274.97     19.11 o
   1   4  15      172.09      179.72     15.50 o
   2   4  15       76.74       72.62     10.72 o
   3   4  15      292.15      286.42     20.39 o
   4   4  15       21.27       28.98     11.06 o
   5   4  15      124.72      120.28     13.70 o
   6   4  15        4.25       -1.65     10.31 o
   7   4  15      270.38      233.82     38.27 o
  -3   5  15      178.00      184.91     21.14 o
  -2   5  15      482.04      468.08     28.67 o
  -1   5  15      160.72      141.81     16.77 o
   0   5  15     1180.37     1169.15     53.31 o
   1   5  15      224.57      224.20     21.18 o
   2   5  15        2.30       13.96     12.46 o
   3   5  15      256.99      258.91     20.19 o
   4   5  15      174.53      178.84     23.63 o
   5   5  15       12.04       11.37      9.06 o
   6   5  15        7.99        5.45      9.95 o
  -2   6  15       39.72       46.30     12.96 o
  -1   6  15      125.32      122.01     17.00 o
   0   6  15       80.81       73.42     13.74 o
   1   6  15      703.89      714.10     41.76 o
   2   6  15        8.86       -1.25     10.00 o
   3   6  15       82.13       73.99     14.29 o
   4   6  15      177.68      178.15     16.37 o
   5   6  15       27.31       22.89     10.40 o
   6   6  15      116.80      118.24     18.26 o
  -1   7  15       78.97       77.64     15.67 o
   0   7  15       63.66       64.78     14.40 o
   1   7  15     1180.90     1115.04     62.88 o
   2   7  15      509.71      435.27     41.63 o
   3   7  15       34.08       30.92      9.38 o
   4   7  15       36.65       51.76     11.74 o
   5   7  15       60.14       70.78     14.08 o
   2   8  15      439.11      420.61     43.96 o
   3   8  15        0.84        2.92     10.23 o
  -1  -6  16        4.62       10.99     14.01 o
  -4  -5  16       69.15       75.01     13.33 o
  -3  -5  16      502.07      527.09     26.19 o
  -2  -5  16      468.34      454.24     24.40 o
  -1  -5  16        1.13       -1.39      7.09 o
   0  -5  16       54.92       60.60     15.18 o
   1  -5  16       31.77       53.11     14.54 o
   2  -5  16        7.67       15.69     15.34 o
  -5  -4  16      105.42      130.08     12.81 o
  -4  -4  16      242.83      259.75     18.84 o
  -3  -4  16        5.08       10.22      7.48 o
  -2  -4  16       83.86       84.51     12.53 o
  -1  -4  16      178.98      186.57     16.02 o
   0  -4  16      115.84      123.05     17.13 o
   1  -4  16      698.44      661.40     33.42 o
   2  -4  16       78.81       84.94     15.72 o
   3  -4  16      159.57      170.72     20.69 o
  -5  -3  16      132.63      142.33     14.40 o
  -4  -3  16       69.77       73.62      7.63 o
  -3  -3  16        9.39        8.64      4.95 o
  -2  -3  16      142.20      141.47     11.29 o
  -1  -3  16      816.27      851.65     23.55 o
   0  -3  16      349.53      359.35     16.07 o
   1  -3  16      235.76      247.86     15.88 o
   2  -3  16       50.83       46.30      9.31 o
   3  -3  16       52.77       45.59      9.75 o
   4  -3  16        4.68        0.02      7.56 o
  -5  -2  16       27.72       35.70      7.17 o
  -4  -2  16       35.92       38.40      6.14 o
  -3  -2  16      279.70      280.34     10.33 o
  -2  -2  16       20.33       24.63      4.41 o
  -1  -2  16      624.23      599.14     24.35 o
   0  -2  16      304.81      311.88     10.54 o
   1  -2  16      156.85      174.51      8.53 o
   2  -2  16      518.08      478.59     34.65 o
   3  -2  16        1.57       -1.93      5.38 o
   4  -2  16      218.25      203.13     24.63 o
   5  -2  16       85.85       80.04     18.15 o
  -6  -1  16        4.92       16.51     14.57 o
  -5  -1  16        0.72        0.35      5.23 o
  -4  -1  16        0.98        2.92      4.37 o
  -3  -1  16       35.62       42.15      5.37 o
  -2  -1  16       38.46       44.04      4.44 o
  -1  -1  16      274.30      268.96      8.83 o
   0  -1  16      280.37      280.00      9.87 o
   1  -1  16      119.65      115.89      9.65 o
   2  -1  16      176.74      166.56      8.91 o
   3  -1  16      425.98      415.02     13.22 o
   4  -1  16        2.36        0.05      6.29 o
   5  -1  16        2.83       -3.33      6.71 o
  -5   0  16      123.44      121.04     10.68 o
  -4   0  16       66.58       73.89      8.47 o
  -3   0  16      185.90      179.90     10.96 o
  -2   0  16      787.83      759.14     14.98 o
  -1   0  16        5.79        5.72      3.06 o
   0   0  16      327.34      331.19      9.29 o
   1   0  16        1.12        6.30      3.45 o
   2   0  16       95.29      104.90      8.66 o
   3   0  16     1084.06      948.04     37.51 o
   4   0  16       42.04       47.92      9.93 o
   5   0  16       13.21       10.18      8.03 o
   6   0  16       31.59       23.89     10.21 o
  -5   1  16       14.58        0.04      4.95 o
  -4   1  16       63.41       77.42      8.55 o
  -3   1  16       91.57       99.33      8.67 o
  -2   1  16       10.80        6.86      4.08 o
  -1   1  16      214.24      208.72      9.31 o
   0   1  16       83.78       93.45      7.42 o
   1   1  16      214.56      224.02      9.22 o
   2   1  16      248.90      234.35      9.56 o
   3   1  16      275.62      237.09     12.70 o
   4   1  16      713.33      624.77     60.60 o
   5   1  16       55.38       55.55     10.22 o
   6   1  16        0.74       -0.63      6.80 o
  -5   2  16      321.90      331.32     20.26 o
  -4   2  16      380.67      366.37     14.04 o
  -3   2  16      146.37      157.27     12.93 o
  -2   2  16       14.56       14.24      4.43 o
  -1   2  16      141.45      149.53      8.53 o
   0   2  16        1.28        2.44      3.24 o
   1   2  16      723.35      711.18     15.93 o
   2   2  16        7.40       18.08      4.29 o
   3   2  16        1.57        2.95      3.56 o
   4   2  16      364.23      336.82     29.33 o
   5   2  16      146.05      169.32     22.54 o
   6   2  16        2.30        6.16      6.24 o
  -4   3  16       58.49       29.60     12.43 o
  -3   3  16        0.81        1.35      6.83 o
  -2   3  16      129.30      139.30     24.07 o
  -1   3  16       36.30       45.79     10.69 o
   0   3  16      238.64      238.01     17.50 o
   1   3  16       64.92       59.53     10.31 o
   2   3  16      232.30      258.27     16.98 o
   3   3  16      172.61      167.15     12.48 o
   4   3  16      171.43      147.14     15.46 o
   5   3  16      567.06      519.98     45.71 o
   6   3  16      120.32      108.71     17.99 o
  -4   4  16       84.53       82.75     16.49 o
  -3   4  16       64.05       61.28     20.45 o
  -2   4  16      123.26      121.46     16.24 o
  -1   4  16      210.51      216.17     18.70 o
   0   4  16       68.03       63.84     11.74 o
   1   4  16       34.24       35.14     14.74 o
   2   4  16      338.33      329.97     19.84 o
   3   4  16       25.78       40.04     10.39 o
   4   4  16        8.51        9.92      9.57 o
   5   4  16        5.63       -3.20     10.09 o
   6   4  16       57.53       65.77     24.57 o
  -3   5  16      217.97      174.48     21.09 o
  -2   5  16       15.77       26.21     10.41 o
  -1   5  16      221.30      220.69     20.60 o
   0   5  16      353.38      383.21     24.13 o
   1   5  16       52.93       46.87     11.74 o
   2   5  16        9.52        7.41     12.46 o
   3   5  16      151.28      173.99     26.72 o
   4   5  16       51.04       42.92     10.23 o
   5   5  16       32.53       31.07     10.89 o
   6   5  16      291.63      272.46     21.60 o
  -2   6  16       31.23       39.31     12.67 o
  -1   6  16        3.07       -4.15      6.88 o
   0   6  16      311.17      292.69     23.12 o
   1   6  16       94.81      100.12     15.00 o
   2   6  16        0.90        3.79     11.25 o
   3   6  16       69.91       62.26     13.90 o
   4   6  16       37.41       22.17      9.63 o
   5   6  16       70.33       73.32     13.70 o
   6   6  16       63.94       66.94     14.61 o
   0   7  16      225.61      244.48     22.78 o
   1   7  16      510.63      421.95     41.07 o
   2   7  16        2.74       -0.82     12.41 o
   3   7  16       11.24        9.39      8.32 o
   4   7  16       29.87       34.02     10.77 o
   5   7  16       61.33       54.80     13.78 o
  -3  -5  17      290.80      315.85     21.89 o
  -2  -5  17       66.52       61.25     12.74 o
  -1  -5  17       49.82       42.36     11.78 o
   0  -5  17       10.44        7.51     10.09 o
   1  -5  17       21.25       21.91     12.24 o
  -4  -4  17      221.65      259.56     24.12 o
  -3  -4  17       30.45       36.26     10.10 o
  -2  -4  17      253.59      269.74     18.81 o
  -1  -4  17       60.07       56.25     11.49 o
   0  -4  17      330.24      287.45     19.77 o
   1  -4  17       14.08       12.67     10.15 o
   2  -4  17      105.29      107.82     17.62 o
  -5  -3  17      224.00      220.64     29.98 o
  -4  -3  17      305.24      324.71     14.73 o
  -3  -3  17       49.50       54.47      7.74 o
  -2  -3  17      248.82      265.91     14.66 o
  -1  -3  17       49.06       55.10      8.43 o
   0  -3  17      213.92      225.46     13.69 o
   1  -3  17       40.56       36.91      7.80 o
   2  -3  17        0.81        1.94      6.01 o
   3  -3  17        7.19        2.89      6.74 o
   4  -3  17       36.35       29.39     11.27 o
  -5  -2  17       55.17       62.75      9.01 o
  -4  -2  17       37.60       39.09      6.42 o
  -3  -2  17      336.37      349.54     13.56 o
  -2  -2  17       67.71       64.67      6.36 o
  -1  -2  17      306.19      298.48     10.67 o
   0  -2  17      203.40      209.04      9.32 o
   1  -2  17      897.52      842.80     23.78 o
   2  -2  17       49.11       46.53      6.84 o
   3  -2  17      204.69      190.09     13.11 o
   4  -2  17       67.37       65.81     22.61 o
  -5  -1  17       50.23       79.57      9.36 o
  -4  -1  17       72.30       84.94     10.79 o
  -3  -1  17      251.40      258.01     10.22 o
  -2  -1  17       87.97       84.42      6.10 o
  -1  -1  17      587.83      592.94     14.71 o
   0  -1  17       58.32       55.43      5.73 o
   1  -1  17       92.01       95.46      6.77 o
   2  -1  17      358.23      385.04     12.87 o
   3  -1  17       25.42       26.68      5.50 o
   4  -1  17        2.30       -2.68      5.97 o
   5  -1  17        0.89       -5.05      7.03 o
  -5   0  17       91.96       91.66      9.99 o
  -4   0  17       86.87       99.44      9.52 o
  -3   0  17        2.70        4.84      4.66 o
  -2   0  17      303.28      317.89     11.87 o
  -1   0  17      318.87      308.53      9.49 o
   0   0  17      244.80      264.24     10.66 o
   1   0  17      187.49      208.58      9.38 o
   2   0  17     1432.76     1283.94     46.41 o
   3   0  17      118.75       98.70     10.14 o
   4   0  17      177.87      158.12     15.67 o
   5   0  17        1.63        4.36      7.20 o
   6   0  17      172.02      184.28     17.56 o
  -5   1  17      291.26      318.06     15.64 o
  -4   1  17       42.33       54.81      7.91 o
  -3   1  17       36.48       44.53      6.83 o
  -2   1  17       82.83       89.98      8.12 o
  -1   1  17        1.52        1.31      3.37 o
   0   1  17      790.31      771.79     27.68 o
   1   1  17      546.01      499.44     23.71 o
   2   1  17       24.40       26.66      4.96 o
   3   1  17      252.59      231.99     14.54 o
   4   1  17       12.26       14.96      7.02 o
   5   1  17        3.69        0.68      6.27 o
   6   1  17       52.49       49.41     11.17 o
  -4   2  17      102.08      100.38      8.70 o
  -3   2  17      185.95      194.05     10.57 o
  -2   2  17        3.29        0.09      3.55 o
  -1   2  17       45.24       54.60      6.16 o
   0   2  17      648.52      601.46     15.44 o
   1   2  17      263.90      291.83     11.12 o
   2   2  17        5.44       13.70      4.33 o
   3   2  17      465.86      380.31     24.70 o
   4   2  17        8.72        7.16      5.00 o
   5   2  17      304.29      298.22     39.80 o
   6   2  17      113.84       95.39     11.41 o
  -4   3  17       35.14       35.48      9.49 o
  -3   3  17        3.69        7.39      7.36 o
  -2   3  17       75.06       85.03     14.08 o
  -1   3  17      196.36      195.28     17.58 o
   0   3  17        3.93        2.93      5.84 o
   1   3  17       74.92       73.50     11.54 o
   2   3  17      319.46      300.97     18.92 o
   3   3  17       19.21       20.58      7.22 o
   4   3  17      488.28      440.36     34.60 o
   5   3  17      336.18      365.12     31.32 o
   6   3  17       37.64       14.28     24.52 o
  -3   4  17       81.22       73.36     15.18 o
  -2   4  17      313.19      304.27     23.55 o
  -1   4  17      141.32      141.02     16.54 o
   0   4  17       63.34       56.03     21.36 o
   1   4  17       30.74       34.50      9.66 o
   2   4  17       10.60       25.13     13.45 o
   3   4  17       33.58       38.88     10.77 o
   4   4  17      855.38      805.37     71.44 o
   5   4  17       14.86       13.83     12.52 o
   6   4  17        7.25       -2.28     18.36 o
  -2   5  17        7.86       12.71      9.40 o
  -1   5  17        4.73        0.34      7.20 o
   0   5  17        5.90        7.68      7.66 o
   1   5  17        4.71        5.23      7.16 o
   2   5  17       36.07       31.42     15.26 o
   3   5  17      528.71      565.51     43.23 o
   4   5  17      162.88      148.20     18.87 o
   5   5  17      179.25      168.23     21.33 o
   6   5  17      108.49       92.23     20.29 o
  -1   6  17        6.38        1.46      7.67 o
   0   6  17       58.12       52.77     12.90 o
   1   6  17        2.82       -3.28      6.89 o
   2   6  17      213.35      210.46     30.64 o
   3   6  17        3.41       15.26     14.35 o
   4   6  17       62.74       44.20     13.60 o
   5   6  17      153.30      156.37     17.38 o
   0   7  17       59.14       56.50     20.69 o
   1   7  17       61.19       46.12     20.13 o
   2   7  17       46.70       51.07     20.30 o
   3   7  17        2.04       13.30     13.27 o
   4   7  17       16.29       17.09     10.05 o
  -2  -5  18       96.48      120.18     15.83 o
  -1  -5  18        0.99       -1.63      8.02 o
   0  -5  18       91.45       81.20     25.17 o
  -4  -4  18      152.33      159.25     16.90 o
  -3  -4  18        2.30        3.32      7.62 o
  -2  -4  18       18.30       26.94      9.76 o
  -1  -4  18      131.76      138.76     15.29 o
   0  -4  18        8.10        8.19      8.09 o
   1  -4  18       39.78       41.43     10.94 o
   2  -4  18       69.53       71.14     16.26 o
  -4  -3  18       13.58       22.60      7.73 o
  -3  -3  18       12.74       16.51      5.90 o
  -2  -3  18       44.71       60.73      9.26 o
  -1  -3  18      227.69      227.48     14.19 o
   0  -3  18       43.47       45.92      8.63 o
   1  -3  18      280.23      277.30     15.61 o
   2  -3  18        0.70       -3.88      5.90 o
   3  -3  18       13.80       13.42      8.08 o
  -5  -2  18       16.76       28.45      7.65 o
  -4  -2  18       69.46       54.69      9.10 o
  -3  -2  18      236.13      241.73     11.73 o
  -2  -2  18      188.85      188.88      9.58 o
  -1  -2  18      130.03      136.81      9.64 o
   0  -2  18      491.91      453.82     17.55 o
   1  -2  18       34.99       35.61      6.54 o
   2  -2  18       10.22       15.62      5.80 o
   3  -2  18       60.20       64.96      8.67 o
   4  -2  18      228.45      246.92     27.15 o
  -5  -1  18        9.34       17.08      6.76 o
  -4  -1  18      107.67      119.86     10.52 o
  -3  -1  18       74.17       67.66      7.13 o
  -2  -1  18      295.94      281.73     10.73 o
  -1  -1  18      187.98      180.50      8.91 o
   0  -1  18      132.69      148.17      8.22 o
   1  -1  18       53.98       45.73      5.74 o
   2  -1  18      148.42      151.59      9.18 o
   3  -1  18      160.68      152.33     12.41 o
   4  -1  18        4.57        9.62      8.52 o
   5  -1  18      156.26      175.28     26.64 o
  -5   0  18      124.26      134.20     11.57 o
  -4   0  18       47.80       49.03      7.94 o
  -3   0  18      383.27      386.66     15.75 o
  -2   0  18      357.09      366.17     13.12 o
  -1   0  18      469.91      458.34     13.04 o
   0   0  18       42.10       51.17      5.51 o
   1   0  18      403.80      347.35     17.96 o
   2   0  18      267.78      251.63     12.66 o
   3   0  18      349.28      343.86     30.07 o
   4   0  18      214.09      197.79     16.45 o
   5   0  18      217.96      226.12     18.27 o
  -4   1  18      298.26      322.46     15.12 o
  -3   1  18      340.49      344.42     14.73 o
  -2   1  18        2.44        4.86      4.38 o
  -1   1  18       20.22       23.28      4.92 o
   0   1  18       95.41       95.33      8.05 o
   1   1  18      500.45      507.42     18.58 o
   2   1  18       58.14       60.65      8.11 o
   3   1  18       85.28       85.16     10.97 o
   4   1  18      169.74      184.29     15.05 o
   5   1  18       80.64      115.21     23.45 o
   6   1  18       48.58       84.37     13.08 o
  -4   2  18      257.39      253.97     17.86 o
  -3   2  18        8.38        6.86      4.51 o
  -2   2  18      153.92      168.64      9.91 o
  -1   2  18       41.51       45.63      6.01 o
   0   2  18      669.41      640.84     16.50 o
   1   2  18      555.94      577.78     15.58 o
   2   2  18      874.27      806.72     35.86 o
   3   2  18      111.89       99.20      8.03 o
   4   2  18       42.47       37.12      7.98 o
   5   2  18       77.55       64.94      9.95 o
   6   2  18      445.88      456.84     60.30 o
  -4   3  18       37.35       48.61     10.56 o
  -3   3  18       25.51       30.99     11.03 o
  -2   3  18      203.26      205.33     19.95 o
  -1   3  18       63.38       80.19     13.46 o
   0   3  18      138.40      118.85     14.51 o
   1   3  18      168.59      156.94     15.61 o
   2   3  18      259.09      262.45     14.83 o
   3   3  18       87.39       86.31     10.57 o
   4   3  18        8.05        3.77      7.56 o
   5   3  18      199.81      159.13     15.65 o
   6   3  18        1.72        4.05     18.45 o
  -3   4  18       52.64       55.36     14.13 o
  -2   4  18        3.12        0.47      6.90 o
  -1   4  18      379.72      398.28     51.12 o
   0   4  18      121.73      125.77     15.53 o
   1   4  18      142.79      132.25     15.30 o
   2   4  18       45.15       57.50     17.93 o
   3   4  18      528.26      488.07     29.59 o
   4   4  18      192.26      175.13     25.88 o
   5   4  18       25.96       21.85     13.48 o
   6   4  18        1.36       -1.90     20.17 o
  -2   5  18       39.00       35.19     12.30 o
  -1   5  18      166.10      166.61     23.88 o
   0   5  18       55.93       63.39     15.28 o
   1   5  18       18.29       19.92      9.05 o
   2   5  18       61.57       42.28     17.41 o
   3   5  18       90.37       84.56     22.41 o
   4   5  18      275.42      265.68     23.75 o
   5   5  18       94.01       83.08     17.59 o
  -1   6  18        9.58       12.11      9.60 o
   0   6  18        7.95       19.78     10.50 o
   1   6  18       40.88       38.49     18.32 o
   2   6  18       93.00      112.62     25.04 o
   3   6  18        1.14       -9.14     10.86 o
   4   6  18      145.29      118.82     18.66 o
   5   6  18      126.34      117.10     20.39 o
   1   7  18       42.38       66.20     23.32 o
   2   7  18       20.13       13.02     16.25 o
   3   7  18       80.45       82.90     17.69 o
  -3  -4  19       29.39       27.48     10.23 o
  -2  -4  19        2.97       -4.82      7.16 o
  -1  -4  19        1.36       12.03      8.75 o
   0  -4  19       23.04       28.11     10.69 o
   1  -4  19        2.89       -1.60      8.09 o
  -4  -3  19      170.60      202.20     15.17 o
  -3  -3  19       59.67       70.19     10.38 o
  -2  -3  19       85.10       83.81     10.55 o
  -1  -3  19        9.26       13.00      6.72 o
   0  -3  19      250.66      267.92     15.55 o
   1  -3  19      193.76      183.96     13.96 o
   2  -3  19       17.16       18.67      7.79 o
   3  -3  19        3.73        9.11      8.89 o
  -4  -2  19      139.84      143.84     12.26 o
  -3  -2  19       19.26       12.61      5.37 o
  -2  -2  19       20.94       25.38      6.10 o
  -1  -2  19       44.88       44.42      6.78 o
   0  -2  19       28.92       27.34      6.20 o
   1  -2  19      181.33      193.12     10.97 o
   2  -2  19       19.06       25.59      6.43 o
   3  -2  19       71.15       87.24      9.68 o
   4  -2  19        4.84        4.96     10.30 o
  -4  -1  19       35.01       50.07      8.30 o
  -3  -1  19       29.71       35.64      8.38 o
  -2  -1  19      115.87      109.72      7.81 o
  -1  -1  19      592.44      596.22     17.73 o
   0  -1  19        5.40       10.36      4.32 o
   1  -1  19      137.78      134.26      9.12 o
   2  -1  19      122.00      124.13     10.24 o
   3  -1  19       11.86        9.56      6.94 o
   4  -1  19       11.46       12.56      8.60 o
  -4   0  19        4.37        5.97      5.63 o
  -3   0  19      228.77      245.38     13.29 o
  -2   0  19       77.52       89.66      8.78 o
  -1   0  19      202.83      204.60      9.57 o
   0   0  19      224.41      227.23     10.97 o
   1   0  19       12.58       17.74      5.75 o
   2   0  19      141.42      145.66     10.44 o
   3   0  19      139.72      133.34     11.71 o
   4   0  19      306.27      358.92     48.70 o
   5   0  19       15.38       15.11      8.84 o
  -4   1  19      190.17      201.43     12.77 o
  -3   1  19       43.03       35.65      6.95 o
  -2   1  19       45.56       49.17      7.19 o
  -1   1  19        2.17        6.97      4.42 o
   0   1  19      687.08      671.80     25.24 o
   1   1  19       10.72       19.49      4.79 o
   2   1  19       96.85       86.01      9.30 o
   3   1  19       87.39       84.49     11.29 o
   4   1  19       10.86       20.15      8.14 o
   5   1  19       41.44       45.76     11.90 o
  -4   2  19      260.63      264.99     18.88 o
  -3   2  19      234.78      238.38     12.57 o
  -2   2  19      259.16      266.57     12.06 o
  -1   2  19      176.42      179.89     10.13 o
   0   2  19      211.24      216.96     10.59 o
   1   2  19      485.43      496.10     15.00 o
   2   2  19      153.94      144.67      9.10 o
   3   2  19       64.38       72.40      8.21 o
   4   2  19       89.23       78.18      9.98 o
   5   2  19      672.82      724.86     49.31 o
  -3   3  19       78.00       93.71     13.39 o
  -2   3  19       92.84       99.37     15.73 o
  -1   3  19      133.28      139.01     16.83 o
   0   3  19       18.70       12.83      7.88 o
   1   3  19      364.99      360.45     22.26 o
   2   3  19       10.76       15.59      6.84 o
   3   3  19       92.81       99.82     11.42 o
   4   3  19      310.30      312.15     18.51 o
   5   3  19       12.80       17.54     17.20 o
  -2   4  19      315.06      291.07     24.12 o
  -1   4  19      221.67      229.53     21.22 o
   0   4  19      280.57      284.48     21.70 o
   1   4  19      114.16      112.86     14.76 o
   2   4  19      222.88      204.94     27.97 o
   3   4  19      472.68      442.56     26.71 o
   4   4  19      295.41      278.30     23.28 o
   5   4  19       24.64       24.58     14.05 o
  -2   5  19       25.36       21.38     16.33 o
  -1   5  19       16.43       11.64      9.46 o
   0   5  19       99.72      103.13     16.10 o
   1   5  19        3.30        0.26      7.84 o
   2   5  19      303.57      314.63     33.83 o
   3   5  19      123.95      151.32     26.72 o
   4   5  19       67.21       73.54     16.21 o
   5   5  19      217.06      212.18     23.75 o
   0   6  19       24.90       34.79     12.10 o
   1   6  19      313.08      305.66     36.68 o
   2   6  19      397.26      396.52     41.07 o
   3   6  19       88.67       90.73     24.09 o
   4   6  19       40.63       41.44     14.45 o
  -1  -4  20       41.25       46.05     12.07 o
   0  -4  20        3.08        1.70      9.82 o
  -3  -3  20      129.02      157.34     13.74 o
  -2  -3  20      113.77      117.95     12.23 o
  -1  -3  20       42.32       46.54      9.28 o
   0  -3  20      240.37      237.83     15.61 o
   1  -3  20       38.56       39.40      9.15 o
   2  -3  20        2.09       -5.76      6.37 o
  -4  -2  20        0.73        0.71      6.39 o
  -3  -2  20       48.34       43.48      7.21 o
  -2  -2  20       13.89       15.96      5.70 o
  -1  -2  20       52.40       53.87      7.40 o
   0  -2  20       99.02       95.72      8.80 o
   1  -2  20        5.61        8.18      5.50 o
   2  -2  20       61.81       56.81      7.88 o
   3  -2  20        3.19        2.58      7.46 o
  -4  -1  20      113.99      112.52     12.43 o
  -3  -1  20       50.39       60.82      9.76 o
  -2  -1  20      304.25      311.89     19.13 o
  -1  -1  20      319.44      305.69     15.40 o
   0  -1  20       20.26       24.50      6.18 o
   1  -1  20       55.19       56.18      7.48 o
   2  -1  20       61.85       70.86      9.01 o
   3  -1  20       45.01       35.94      9.12 o
   4  -1  20      412.09      456.85     24.62 o
  -4   0  20       23.57       28.68      7.38 o
  -3   0  20        4.84        1.69      5.06 o
  -2   0  20       63.50       70.33      8.41 o
  -1   0  20       15.43       18.89      6.05 o
   0   0  20        0.96        0.19      4.13 o
   1   0  20      195.98      194.83     13.45 o
   2   0  20        8.27        8.79      6.17 o
   3   0  20      370.20      395.26     57.34 o
   4   0  20       49.31       42.49     10.62 o
  -4   1  20        1.42        3.97      5.54 o
  -3   1  20      281.50      295.08     14.47 o
  -2   1  20        1.44        3.90      4.78 o
  -1   1  20       40.10       44.05      7.01 o
   0   1  20      215.81      209.55     10.45 o
   1   1  20      311.33      312.62     19.77 o
   2   1  20      204.06      212.09     25.50 o
   3   1  20       39.08       45.72      9.90 o
   4   1  20        4.34       13.98      7.76 o
   5   1  20      114.10      135.30     15.02 o
  -3   2  20       99.56      106.33     12.89 o
  -2   2  20        8.40        4.97      4.53 o
  -1   2  20       36.20       43.45      6.35 o
   0   2  20      229.06      247.81     11.54 o
   1   2  20       91.72       93.84      8.00 o
   2   2  20      579.08      603.11     23.52 o
   3   2  20        0.88       -0.23      5.62 o
   4   2  20       62.59      105.37     11.31 o
   5   2  20       97.80       99.99     11.69 o
  -3   3  20       78.49      100.23     13.50 o
  -2   3  20      212.24      223.96     16.78 o
  -1   3  20       46.58       43.43     11.79 o
   0   3  20      217.02      223.11     19.40 o
   1   3  20       72.52       79.86     10.56 o
   2   3  20      123.61      122.97     14.96 o
   3   3  20       33.60       41.76      9.10 o
   4   3  20        1.26        5.74     10.45 o
   5   3  20       13.38        4.48     16.38 o
  -2   4  20      256.38      301.27     35.43 o
  -1   4  20      212.31      220.90     21.67 o
   0   4  20      206.11      200.33     19.78 o
   1   4  20      173.48      181.98     18.44 o
   2   4  20       10.26       16.64     13.40 o
   3   4  20      354.74      379.85     25.43 o
   4   4  20      247.20      263.75     23.52 o
   5   4  20      287.47      317.03     27.07 o
  -1   5  20      165.98      163.57     20.55 o
   0   5  20        0.71        6.64      8.20 o
   1   5  20       65.23       56.16     19.87 o
   2   5  20        0.98       -7.28     10.17 o
   3   5  20      148.19      136.07     27.20 o
   4   5  20      216.14      215.00     22.95 o
   1   6  20      136.06      134.26     28.40 o
   2   6  20      474.61      479.79     44.52 o
   3   6  20       45.10       43.44     21.85 o
  -2  -3  21       71.31       80.90     11.30 o
  -1  -3  21        5.82       10.15      7.03 o
   0  -3  21       31.20       22.05      8.25 o
   1  -3  21      204.02      216.58     15.76 o
  -3  -2  21       13.67       13.91      6.55 o
  -2  -2  21      147.66      159.37     10.68 o
  -1  -2  21       39.84       32.46      6.90 o
   0  -2  21       80.13       77.29      8.58 o
   1  -2  21       14.61        8.13      5.75 o
   2  -2  21       14.71        8.33      6.13 o
  -3  -1  21        3.09        4.53      6.83 o
  -2  -1  21      323.74      336.79     22.51 o
  -1  -1  21      563.43      590.87     29.51 o
   0  -1  21      132.23      133.62     10.02 o
   1  -1  21        8.70       12.38      5.79 o
   2  -1  21       47.07       48.13      8.68 o
   3  -1  21      166.30      158.57     16.30 o
  -3   0  21       48.64       44.69      8.07 o
  -2   0  21       43.53       39.70      8.43 o
  -1   0  21      196.98      210.21     13.08 o
   0   0  21       33.18       15.61      6.60 o
   1   0  21        1.10        3.63      4.65 o
   2   0  21        1.59        0.59      5.96 o
   3   0  21       28.80       26.92      9.70 o
   4   0  21       13.23        9.21      8.17 o
  -3   1  21      323.76      354.64     16.06 o
  -2   1  21       27.12       29.84      6.71 o
  -1   1  21       90.07       98.11      9.16 o
   0   1  21      246.56      255.19     13.08 o
   1   1  21      238.17      245.62     17.75 o
   2   1  21       10.08       12.28      6.10 o
   3   1  21       59.67       62.86     10.96 o
   4   1  21      185.54      195.59     16.75 o
  -3   2  21       20.62       21.40      8.35 o
  -2   2  21       30.63       30.49      6.10 o
  -1   2  21        0.77       -0.05      4.11 o
   0   2  21        9.32        9.85      4.81 o
   1   2  21      189.94      190.98     15.45 o
   2   2  21       84.08       71.45      8.28 o
   3   2  21       55.24       56.35     10.65 o
   4   2  21        4.19        3.61      5.98 o
  -2   3  21       98.11      111.52     16.95 o
  -1   3  21       12.70        6.76      6.69 o
   0   3  21       80.74       94.27     18.56 o
   1   3  21      228.86      277.05     16.98 o
   2   3  21      237.79      225.68     19.38 o
   3   3  21       32.58       29.06      9.07 o
   4   3  21       34.70       42.32     18.66 o
  -1   4  21       58.82       54.31     13.81 o
   0   4  21      209.89      196.01     20.43 o
   1   4  21        3.60        5.97      8.41 o
   2   4  21      142.07      167.49     27.24 o
   3   4  21      114.49      122.73     17.15 o
   4   4  21      213.89      232.98     23.19 o
   0   5  21        9.71       -1.23      8.20 o
   1   5  21       35.48       16.64     15.99 o
   2   5  21      186.31      198.26     30.73 o
   3   5  21      114.61      132.78     18.80 o
   4   5  21       10.76        7.73     11.78 o
  -2  -2  22       23.17       28.30      6.91 o
  -1  -2  22       88.41       99.18      9.43 o
   0  -2  22        2.70        3.54      5.53 o
   1  -2  22      128.87      160.74     11.17 o
  -2  -1  22      606.53      589.17     39.46 o
  -1  -1  22       90.03      106.02      9.57 o
   0  -1  22       10.10       19.76      6.27 o
   1  -1  22       30.44       24.06      6.91 o
   2  -1  22      128.93      138.50     12.08 o
  -2   0  22      174.04      195.91     14.74 o
  -1   0  22        2.22        1.50      5.34 o
   0   0  22      150.72      160.25     10.60 o
   1   0  22        1.54        6.82      5.24 o
   2   0  22       54.04       65.66     10.17 o
   3   0  22       52.32       44.62     11.14 o
  -2   1  22        4.19        4.60      5.29 o
  -1   1  22      548.83      566.56     37.78 o
   0   1  22      236.54      228.73     17.67 o
   1   1  22        5.83        1.21      5.57 o
   2   1  22      156.75      151.01     12.47 o
   3   1  22       61.20       45.43     10.55 o
   4   1  22       45.81       66.67     12.21 o
  -2   2  22       10.06        8.67      7.24 o
  -1   2  22      169.99      195.33     11.18 o
   0   2  22        2.98       11.41      5.05 o
   1   2  22      205.41      217.97     12.69 o
   2   2  22       17.26       11.54      6.30 o
   3   2  22        0.72        3.01      5.68 o
   4   2  22        5.77       22.97     18.06 o
  -1   3  22       39.52       41.95      9.80 o
   0   3  22      667.29      727.04     27.39 o
   1   3  22      314.43      341.72     19.22 o
   2   3  22       27.70       40.18     12.01 o
   3   3  22       52.47       68.96     19.65 o
   4   3  22      112.16       80.08     21.85 o
  -1   4  22       40.23       35.82     17.71 o
   0   4  22      243.94      245.20     23.05 o
   1   4  22       20.58       22.44     11.74 o
   2   4  22        1.37       -1.77     13.06 o
   3   4  22       41.76       40.02     25.62 o
   1   5  22      203.50      232.87     34.22 o
   2   5  22      361.67      425.31     42.45 o
  -1  -1  23        3.73       -1.51      5.15 o
   0  -1  23        1.93        0.71      5.48 o
   1  -1  23      152.18      165.79     11.62 o
  -2   0  23       85.63       90.38     11.55 o
  -1   0  23       89.27       87.02     11.18 o
   0   0  23       68.15       79.07      8.80 o
   1   0  23       23.33       22.81      6.45 o
   2   0  23       27.35       40.81      9.38 o
  -2   1  23      381.32      405.37     19.49 o
  -1   1  23       47.55       58.43      9.30 o
   0   1  23       24.21       37.73      8.39 o
   1   1  23        3.53       -0.95      4.94 o
   2   1  23      290.46      276.40     46.57 o
   3   1  23       18.69       14.59      8.84 o
  -1   2  23        1.13        6.57      6.93 o
   0   2  23       23.94       21.54     12.20 o
   1   2  23       55.89       61.59      8.33 o
   2   2  23      272.12      286.42     33.40 o
   3   2  23       52.43       76.67     21.46 o
  -1   3  23      540.13      546.89     45.94 o
   0   3  23      331.92      357.48     20.77 o
   1   3  23       10.00        1.82      6.87 o
   2   3  23        8.32       -1.94     12.28 o
   3   3  23       64.99       37.15     17.41 o
   1   4  23       66.86       83.74     23.40 o
   2   4  23       17.41       20.21     17.84 o
   0   0  24       68.58       68.73      9.48 o
   1   0  24      122.96      181.41     29.65 o
   0   1  24        1.76        4.35      6.39 o
   1   1  24      241.38      264.15     14.83 o
   0   2  24       70.04       97.63     22.24 o
   1   2  24       69.85       62.10     13.64 o
   2   2  24      175.72      184.47     27.63 o
 
